# Supplementary material for: Crystal structures of the co-crystalline adduct 5-(4-bromo­phen­yl)-1,3,4-thia­diazol-2-amine–4-nitro­benzoic acid (1/1) and the salt 2-amino-5-(4-bromo­phen­yl)-1,3,4-thia­diazol-3-ium 2-carb­oxy-4,6-di­nitro­phenolate
Source: Acta Crystallogr Sect E Struct Rep Online. 2014 Oct 4;70(Pt 11):294–7. doi: 10.1107/S1600536814021138 (PMC4257302; doi:10.1107/S1600536814021138)
Supplement: Supplementary file 1 [file e-70-00294-sup1.cif]

##############################################################################
#                                                                            #
# This CIF contains the data in a paper accepted for publication in          #
# Acta Crystallographica Section E. It conforms to the requirements of       #
# Notes for Authors for Acta Crystallographica Section E, and has been       #
# peer reviewed under the auspices of the IUCr Commission on Journals.       #
#                                                                            #
# Full details of the Crystallographic Information File format               #
# are given in the paper "The Crystallographic Information File (CIF):       #
# a New Standard Archive File for Crystallography" by S. R. Hall, F. H.      #
# Allen and I. D. Brown [Acta Cryst. (1991), A47, 655-685].                  #
#                                                                            #
# The current version of the core CIF dictionary is obtainable from          #
# ftp://ftp.iucr.org/pub/cif_core.dic.                                       #
#                                                                            #
# Software is freely available for graphical display of the structure(s)     #
# in this CIF. For information consult the CIF software page                 #
# http://www.iucr.org/resources/cif/software.                                #
#                                                                            #
# This file may be used for bona fide research purposes within the           #
# scientific community so long as proper attribution is given to the journal # 
# article from which it was obtained.                                        #
#                                                                            #
##############################################################################
data_global
_audit_creation_method     'SHELXL97 (Sheldrick, 2008)'
_journal_date_recd_electronic     2014-09-17
_journal_date_accepted     2014-09-23
_journal_name_full     'Acta Crystallographica, Section E'
_journal_year     2014
_journal_volume     70
_journal_issue     11
_journal_page_first     294
_journal_page_last     297
_journal_paper_category     GO
_journal_paper_doi     10.1107/S1600536814021138
_journal_coeditor_code     LH5731
_publ_contact_author_name     'Dr Graham Smith'
_publ_contact_author_address
;
    Science and Engineering Faculty
    Queensland University of Technology
    GPO Box 2434, Brisbane 4001,
    Australia
;
_publ_contact_author_email     ' g.smith@qut.edu.au '
_publ_contact_author_fax     ' 61 7 3864 1804 '
_publ_contact_author_phone     ' 61 7 3300 2667 '
_publ_section_title
;
Crystal structures of the co-crystalline adduct
5-(4-bromophenyl)-1,3,4-thiadiazol-2-amine--4-nitrobenzoic acid (1/1) and the
salt 2-amino-5-(4-bromophenyl)-1,3,4-thiadiazol-3-ium
2-carboxy-4,6-dinitrophenolate
;
loop_
    _publ_author_name
    _publ_author_address
    'Smith, Graham'
;
 Science and Engineering Faculty
 Queensland University of Technology
 GPO Box 2434, Brisbane, Queensland 4001,
 Australia
;
    ' Lynch, Daniel E.'
;
 Exilica Limited
 The Technocentre,
 Puma Way, Coventry, CV1 2TT,
 England
;
_publ_section_synopsis
;
The hydrogen-bonded structures of both a (1:1) molecular adduct and a salt of
5-(4-bromophenyl)-1,3,4-thiadiazol-2-amine with 4-nitrobenzoic acid and
3,5-dinitrosalicylic acid, respectively, have been determined.
;
data_I
_audit_creation_method     SHELXL-97
_database_code_depnum_ccdc_archive     'CCDC 1025540'
_chemical_name_systematic
;
5-(4-Bromophenyl)-1,3,4-thiadiazol-2-amine--4-nitrobenzoic acid (1/1)
;
_chemical_name_common
;
5-(4-Bromophenyl)-1,3,4-thiadiazol-2-amine--4-nitrobenzoic acid (1/1)
;
_chemical_formula_moiety     'C8 H6 Br N3 S, C7 H5 N O4'
_chemical_formula_sum     'C15 H11 Br N4 O4 S'
_chemical_formula_iupac     'C8 H6 Br N3 S, C7 H5 N O4'
_chemical_formula_weight     423.25
_chemical_melting_point     ?
_symmetry_cell_setting     monoclinic
_symmetry_space_group_name_H-M     'C 2/c'
_symmetry_space_group_name_Hall     '-C 2yc'
loop_
    _symmetry_equiv_pos_site_id
    _symmetry_equiv_pos_as_xyz
    1 x,y,z
    2 -x,y,1/2-z
    3 -x,-y,-z
    4 x,-y,1/2+z
    5 1/2+x,1/2+y,z
    6 1/2-x,1/2+y,1/2-z
    7 1/2-x,1/2-y,-z
    8 1/2+x,1/2-y,1/2+z
_cell_length_a     8.5205(6)
_cell_length_b     12.0394(7)
_cell_length_c     31.4321(18)
_cell_angle_alpha     90.00
_cell_angle_beta     92.982(6)
_cell_angle_gamma     90.00
_cell_volume     3220.0(3)
_cell_formula_units_Z     8
_cell_measurement_reflns_used     1513
_cell_measurement_theta_min     3.24
_cell_measurement_theta_max     27.49
_cell_measurement_temperature     200.0(10)
_exptl_crystal_description     'needle'
_exptl_crystal_colour     'colourless'
_exptl_crystal_size_max     0.30
_exptl_crystal_size_mid     0.10
_exptl_crystal_size_min     0.05
_exptl_crystal_density_diffrn     1.754
_exptl_crystal_density_meas     ?
_exptl_crystal_density_method     'not measured'
_exptl_crystal_F_000     1696
_exptl_absorpt_coefficient_mu     2.713
_exptl_absorpt_correction_type     multi-scan
_exptl_absorpt_process_details
;
(CrysAlis PRO; Agilent, 2013)
;
_exptl_absorpt_correction_T_min     0.936
_exptl_absorpt_correction_T_max     0.980
_exptl_special_details     ?
_diffrn_ambient_temperature     200.0(10)
_diffrn_radiation_type     MoK\a
_diffrn_radiation_wavelength     0.71073
_diffrn_radiation_source     'Enhance (Mo) X-ray source'
_diffrn_radiation_monochromator     graphite
_diffrn_measurement_device_type
                       'Oxford Diffraction Gemini-S CCD detector diffractometer'
_diffrn_measurement_method     '\w scans'
_diffrn_detector_area_resol_mean     16.077
_diffrn_reflns_number     6234
_diffrn_reflns_av_R_equivalents     0.0293
_diffrn_reflns_av_sigmaI/netI     0.0478
_diffrn_reflns_theta_min     3.16
_diffrn_reflns_theta_max     26.00
_diffrn_reflns_theta_full     26.00
_diffrn_measured_fraction_theta_max     0.997
_diffrn_measured_fraction_theta_full     0.997
_diffrn_reflns_limit_h_min     -10
_diffrn_reflns_limit_h_max     10
_diffrn_reflns_limit_k_min     -14
_diffrn_reflns_limit_k_max     13
_diffrn_reflns_limit_l_min     -37
_diffrn_reflns_limit_l_max     38
_diffrn_standards_number     0
_diffrn_standards_interval_count     .
_diffrn_standards_interval_time     .
_diffrn_standards_decay_%     ?
_refine_special_details
;
Refinement of <i>F</i>^2^ against ALL reflections. The weighted <i>R</i>-factor
<i>wR</i> and goodness of fit <i>S</i> are based on <i>F</i>^2^, conventional
<i>R</i>-factors <i>R</i> are based on <i>F</i>, with <i>F</i> set to zero for
negative <i>F</i>^2^. The threshold expression of <i>F</i>^2^ >
\s(<i>F</i>^2^) is used only for calculating <i>R</i>-factors(gt) <i>etc</i>.
and is not relevant to the choice of reflections for refinement.
<i>R</i>-factors based on <i>F</i>^2^ are statistically about twice as large
as those based on <i>F</i>, and <i>R</i>- factors based on ALL data will be
even larger.
;
_reflns_number_total     3164
_reflns_number_gt     2446
_reflns_threshold_expression     'I>2\s(I)'
_refine_ls_structure_factor_coef     Fsqd
_refine_ls_matrix_type     full
_refine_ls_R_factor_all     0.0621
_refine_ls_R_factor_gt     0.0444
_refine_ls_wR_factor_gt     0.0861
_refine_ls_wR_factor_ref     0.0934
_refine_ls_goodness_of_fit_ref     1.054
_refine_ls_restrained_S_all     1.054
_refine_ls_number_reflns     3164
_refine_ls_number_parameters     226
_refine_ls_number_restraints     0
_refine_ls_hydrogen_treatment     constr
_refine_ls_weighting_scheme     calc
_refine_ls_weighting_details
         'calc w=1/[\s^2^(Fo^2^)+(0.0387P)^2^+0.5808P] where P=(Fo^2^+2Fc^2^)/3'
_atom_sites_solution_hydrogens     geom
_atom_sites_solution_primary     direct
_atom_sites_solution_secondary     difmap
_refine_ls_shift/su_max     0.001
_refine_ls_shift/su_mean     0.000
_refine_diff_density_max     0.372
_refine_diff_density_min     -0.303
_refine_ls_extinction_method     none
_refine_ls_extinction_coef     ?
loop_
    _atom_type_symbol
    _atom_type_description
    _atom_type_scat_dispersion_real
    _atom_type_scat_dispersion_imag
    _atom_type_scat_source
    'C' 'C' 0.0033 0.0016
                         'International Tables Vol C Tables 4.2.6.8 and 6.1.1.4'
    'H' 'H' 0.0000 0.0000
                         'International Tables Vol C Tables 4.2.6.8 and 6.1.1.4'
    'N' 'N' 0.0061 0.0033
                         'International Tables Vol C Tables 4.2.6.8 and 6.1.1.4'
    'O' 'O' 0.0106 0.0060
                         'International Tables Vol C Tables 4.2.6.8 and 6.1.1.4'
    'S' 'S' 0.1246 0.1234
                         'International Tables Vol C Tables 4.2.6.8 and 6.1.1.4'
    'Br' 'Br' -0.2901 2.4595
                         'International Tables Vol C Tables 4.2.6.8 and 6.1.1.4'
_computing_data_collection
;
CrysAlis PRO (Agilent, 2013)
;
_computing_cell_refinement
;
CrysAlis PRO (Agilent, 2013)
;
_computing_data_reduction
;
CrysAlis PRO (Agilent, 2013)
;
_computing_structure_solution
;
SIR92 (Altomare <i>et al.</i>, 1993)
;
_computing_structure_refinement
;
SHELXL97 (Sheldrick, 2008) within WinGX (Farrugia, 2012)
;
_computing_molecular_graphics
;
PLATON (Spek, 2009)
;
_computing_publication_material
;
PLATON (Spek, 2009)
;
loop_
    _atom_site_type_symbol
    _atom_site_label
    _atom_site_fract_x
    _atom_site_fract_y
    _atom_site_fract_z
    _atom_site_U_iso_or_equiv
    _atom_site_thermal_displace_type
    _atom_site_calc_flag
    _atom_site_refinement_flags
    _atom_site_occupancy
    _atom_site_disorder_assembly
    _atom_site_disorder_group
    Br Br1B 1.32374(4) 0.82958(4) 0.951350(10)
                                             0.04770(10)
                                                       Uani d . 1.000 . .
    S S1B 0.88663(10) 1.17279(7) 0.79873(3) 0.0338(3) Uani d . 1.000 . .
    N N3B 0.7467(3) 1.0355(2) 0.74804(8) 0.0298(8) Uani d . 1.000 . .
    N N4B 0.8315(3) 0.9717(2) 0.77756(8) 0.0298(8) Uani d . 1.000 . .
    N N21B 0.6957(3) 1.2195(2) 0.72930(9) 0.0422(10) Uani d . 1.000 . .
    C C2B 0.7637(4) 1.1422(3) 0.75456(10) 0.0306(10) Uani d . 1.000 . .
    C C5B 0.9105(3) 1.0302(3) 0.80565(9) 0.0252(9) Uani d . 1.000 . .
    C C51B 1.0113(3) 0.9843(3) 0.84056(9) 0.0267(9) Uani d . 1.000 . .
    C C52B 1.0714(4) 0.8778(3) 0.83755(10) 0.0333(11) Uani d . 1.000 . .
    C C53B 1.1622(4) 0.8320(3) 0.87055(10) 0.0363(11) Uani d . 1.000 . .
    C C54B 1.1982(4) 0.8937(3) 0.90645(10) 0.0313(10) Uani d . 1.000 . .
    C C55B 1.1420(4) 1.0005(3) 0.91008(10) 0.0398(11) Uani d . 1.000 . .
    C C56B 1.0491(4) 1.0449(3) 0.87727(10) 0.0356(11) Uani d . 1.000 . .
    O O11A 0.5473(3) 0.94290(18) 0.69115(7) 0.0379(8) Uani d . 1.000 . .
    O O12A 0.5398(3) 1.1075(2) 0.65888(8) 0.0526(10) Uani d . 1.000 . .
    O O41A 0.0669(3) 0.8677(3) 0.49887(8) 0.0675(11) Uani d . 1.000 . .
    O O42A 0.0741(3) 0.7146(3) 0.53310(9) 0.0624(11) Uani d . 1.000 . .
    N N4A 0.1096(3) 0.8111(3) 0.52893(9) 0.0347(10) Uani d . 1.000 . .
    C C1A 0.3998(3) 0.9571(3) 0.62604(9) 0.0269(10) Uani d . 1.000 . .
    C C2A 0.3653(4) 1.0145(3) 0.58884(10) 0.0368(11) Uani d . 1.000 . .
    C C3A 0.2695(4) 0.9678(3) 0.55671(10) 0.0393(11) Uani d . 1.000 . .
    C C4A 0.2118(4) 0.8635(3) 0.56300(10) 0.0308(10) Uani d . 1.000 . .
    C C5A 0.2428(4) 0.8039(3) 0.59996(10) 0.0328(11) Uani d . 1.000 . .
    C C6A 0.3384(3) 0.8522(3) 0.63168(10) 0.0307(10) Uani d . 1.000 . .
    C C11A 0.5027(4) 1.0097(3) 0.66014(10) 0.0318(11) Uani d . 1.000 . .
    H H21B 0.65870 1.18840 0.70780 0.0510 Uiso d R 1.000 . .
    H H22B 0.69870 1.29520 0.73300 0.0510 Uiso d R 1.000 . .
    H H52B 1.04960 0.83580 0.81230 0.0400 Uiso c R 1.000 . .
    H H53B 1.19980 0.75800 0.86850 0.0440 Uiso c R 1.000 . .
    H H55B 1.16720 1.04300 0.93500 0.0480 Uiso c R 1.000 . .
    H H56B 1.01000 1.11840 0.87980 0.0430 Uiso c R 1.000 . .
    H H2A 0.40750 1.08670 0.58520 0.0440 Uiso c R 1.000 . .
    H H3A 0.24450 1.00710 0.53100 0.0470 Uiso c R 1.000 . .
    H H5A 0.19980 0.73190 0.60350 0.0390 Uiso c R 1.000 . .
    H H6A 0.36190 0.81310 0.65750 0.0370 Uiso c R 1.000 . .
    H H11A 0.61080 0.97690 0.71080 0.0570 Uiso d R 1.000 . .
loop_
    _atom_site_aniso_label
    _atom_site_aniso_U_11
    _atom_site_aniso_U_22
    _atom_site_aniso_U_33
    _atom_site_aniso_U_12
    _atom_site_aniso_U_13
    _atom_site_aniso_U_23
    Br1B 0.0445(2) 0.0621(3) 0.0354(2) 0.0020(2) -0.0081(2) 0.0168(2)
    S1B 0.0460(5) 0.0213(5) 0.0329(4) -0.0032(4) -0.0095(4) -0.0025(4)
    N3B 0.0351(14) 0.0206(15) 0.0326(14) -0.0010(12) -0.0077(12) 0.0019(12)
    N4B 0.0358(14) 0.0205(15) 0.0321(14) 0.0016(12) -0.0083(12) 0.0009(12)
    N21B 0.0622(19) 0.0164(15) 0.0455(17) -0.0013(14) -0.0199(15) 0.0008(13)
    C2B 0.0353(18) 0.0252(19) 0.0309(17) -0.0036(15) -0.0034(14) 0.0005(14)
    C5B 0.0299(16) 0.0195(17) 0.0261(15) -0.0016(14) 0.0006(13) -0.0016(13)
    C51B 0.0285(16) 0.0267(18) 0.0248(15) -0.0020(14) 0.0004(12) 0.0021(13)
    C52B 0.0361(18) 0.032(2) 0.0309(17) 0.0019(16) -0.0079(14) -0.0084(15)
    C53B 0.0367(18) 0.033(2) 0.0389(19) 0.0090(16) -0.0015(15) -0.0009(16)
    C54B 0.0277(16) 0.037(2) 0.0290(17) -0.0009(16) -0.0006(13) 0.0064(15)
    C55B 0.056(2) 0.039(2) 0.0234(16) -0.0020(19) -0.0086(15) -0.0037(15)
    C56B 0.052(2) 0.0233(19) 0.0308(17) 0.0017(17) -0.0039(15) -0.0038(14)
    O11A 0.0489(14) 0.0252(13) 0.0374(13) -0.0043(11) -0.0184(11) -0.0005(10)
    O12A 0.0744(18) 0.0289(16) 0.0515(16) -0.0109(14) -0.0260(14) 0.0078(12)
    O41A 0.082(2) 0.079(2) 0.0387(15) -0.0277(18) -0.0246(15) 0.0108(15)
    O42A 0.078(2) 0.0484(19) 0.0578(18) -0.0169(16) -0.0241(15) -0.0068(15)
    N4A 0.0324(15) 0.040(2) 0.0311(15) -0.0036(14) -0.0044(12) -0.0060(14)
    C1A 0.0264(16) 0.0232(18) 0.0309(17) 0.0006(14) -0.0009(13) -0.0030(14)
    C2A 0.0425(19) 0.030(2) 0.0376(18) -0.0069(16) -0.0012(15) 0.0050(15)
    C3A 0.048(2) 0.041(2) 0.0282(17) -0.0064(18) -0.0053(15) 0.0089(16)
    C4A 0.0284(16) 0.035(2) 0.0286(16) -0.0003(15) -0.0019(13) -0.0056(14)
    C5A 0.0355(18) 0.024(2) 0.0386(19) -0.0051(15) -0.0015(15) 0.0003(14)
    C6A 0.0336(17) 0.029(2) 0.0288(17) 0.0015(15) -0.0058(14) 0.0037(14)
    C11A 0.0327(17) 0.026(2) 0.0363(18) 0.0011(15) -0.0026(14) -0.0012(15)
_geom_special_details
;
Bond distances, angles <i>etc</i>. have been calculated using the rounded
fractional coordinates. All su's are estimated from the variances of the
(full) variance-covariance matrix. The cell e.s.d.'s are taken into account in
the estimation of distances, angles and torsion angles
;
loop_
    _geom_bond_atom_site_label_1
    _geom_bond_atom_site_label_2
    _geom_bond_site_symmetry_1
    _geom_bond_site_symmetry_2
    _geom_bond_distance
    _geom_bond_publ_flag
    Br1B C54B . . 1.891(3) no
    S1B C2B . . 1.735(3) no
    S1B C5B . . 1.741(4) no
    O11A C11A . . 1.305(4) no
    O12A C11A . . 1.220(4) no
    O41A N4A . . 1.206(4) no
    O42A N4A . . 1.209(5) no
    O11A H11A . . 0.9000 no
    N3B C2B . . 1.308(4) no
    N3B N4B . . 1.380(4) no
    N4B C5B . . 1.291(4) no
    N21B C2B . . 1.336(4) no
    N21B H22B . . 0.9200 no
    N21B H21B . . 0.8200 no
    N4A C4A . . 1.485(4) no
    C5B C51B . . 1.466(4) no
    C51B C56B . . 1.389(4) no
    C51B C52B . . 1.386(5) no
    C52B C53B . . 1.377(5) no
    C53B C54B . . 1.372(5) no
    C54B C55B . . 1.379(5) no
    C55B C56B . . 1.375(5) no
    C52B H52B . . 0.9500 no
    C53B H53B . . 0.9500 no
    C55B H55B . . 0.9500 no
    C56B H56B . . 0.9500 no
    C1A C6A . . 1.382(5) no
    C1A C11A . . 1.490(4) no
    C1A C2A . . 1.377(4) no
    C2A C3A . . 1.384(5) no
    C3A C4A . . 1.367(5) no
    C4A C5A . . 1.379(5) no
    C5A C6A . . 1.383(5) no
    C2A H2A . . 0.9500 no
    C3A H3A . . 0.9500 no
    C5A H5A . . 0.9500 no
    C6A H6A . . 0.9500 no
loop_
    _geom_angle_atom_site_label_1
    _geom_angle_atom_site_label_2
    _geom_angle_atom_site_label_3
    _geom_angle_site_symmetry_1
    _geom_angle_site_symmetry_2
    _geom_angle_site_symmetry_3
    _geom_angle
    _geom_angle_publ_flag
    C2B S1B C5B . . . 87.27(15) no
    C11A O11A H11A . . . 112.00 no
    N4B N3B C2B . . . 113.1(3) no
    N3B N4B C5B . . . 113.1(3) no
    H21B N21B H22B . . . 124.00 no
    C2B N21B H21B . . . 108.00 no
    C2B N21B H22B . . . 127.00 no
    O42A N4A C4A . . . 118.1(3) no
    O41A N4A O42A . . . 124.1(3) no
    O41A N4A C4A . . . 117.8(3) no
    S1B C2B N3B . . . 113.0(2) no
    S1B C2B N21B . . . 123.6(3) no
    N3B C2B N21B . . . 123.4(3) no
    S1B C5B N4B . . . 113.5(2) no
    N4B C5B C51B . . . 124.8(3) no
    S1B C5B C51B . . . 121.7(2) no
    C52B C51B C56B . . . 118.2(3) no
    C5B C51B C56B . . . 121.7(3) no
    C5B C51B C52B . . . 120.1(3) no
    C51B C52B C53B . . . 121.0(3) no
    C52B C53B C54B . . . 119.7(3) no
    Br1B C54B C55B . . . 120.3(2) no
    Br1B C54B C53B . . . 119.1(3) no
    C53B C54B C55B . . . 120.6(3) no
    C54B C55B C56B . . . 119.3(3) no
    C51B C56B C55B . . . 121.2(3) no
    C51B C52B H52B . . . 119.00 no
    C53B C52B H52B . . . 120.00 no
    C52B C53B H53B . . . 120.00 no
    C54B C53B H53B . . . 120.00 no
    C54B C55B H55B . . . 120.00 no
    C56B C55B H55B . . . 120.00 no
    C51B C56B H56B . . . 119.00 no
    C55B C56B H56B . . . 119.00 no
    C2A C1A C11A . . . 119.3(3) no
    C6A C1A C11A . . . 120.6(3) no
    C2A C1A C6A . . . 120.1(3) no
    C1A C2A C3A . . . 120.5(3) no
    C2A C3A C4A . . . 118.1(3) no
    N4A C4A C3A . . . 119.2(3) no
    C3A C4A C5A . . . 123.0(3) no
    N4A C4A C5A . . . 117.8(3) no
    C4A C5A C6A . . . 117.9(3) no
    C1A C6A C5A . . . 120.3(3) no
    O11A C11A C1A . . . 114.4(3) no
    O12A C11A C1A . . . 122.0(3) no
    O11A C11A O12A . . . 123.6(3) no
    C1A C2A H2A . . . 120.00 no
    C3A C2A H2A . . . 120.00 no
    C2A C3A H3A . . . 121.00 no
    C4A C3A H3A . . . 121.00 no
    C4A C5A H5A . . . 121.00 no
    C6A C5A H5A . . . 121.00 no
    C1A C6A H6A . . . 120.00 no
    C5A C6A H6A . . . 120.00 no
loop_
    _geom_torsion_atom_site_label_1
    _geom_torsion_atom_site_label_2
    _geom_torsion_atom_site_label_3
    _geom_torsion_atom_site_label_4
    _geom_torsion_site_symmetry_1
    _geom_torsion_site_symmetry_2
    _geom_torsion_site_symmetry_3
    _geom_torsion_site_symmetry_4
    _geom_torsion
    _geom_torsion_publ_flag
    C5B S1B C2B N3B . . . . 0.7(3) no
    C5B S1B C2B N21B . . . . -178.1(3) no
    C2B S1B C5B N4B . . . . -0.7(2) no
    C2B S1B C5B C51B . . . . 179.5(2) no
    C2B N3B N4B C5B . . . . 0.0(4) no
    N4B N3B C2B S1B . . . . -0.5(3) no
    N4B N3B C2B N21B . . . . 178.3(3) no
    N3B N4B C5B S1B . . . . 0.5(3) no
    N3B N4B C5B C51B . . . . -179.7(2) no
    O41A N4A C4A C5A . . . . 171.2(3) no
    O42A N4A C4A C3A . . . . 172.0(3) no
    O42A N4A C4A C5A . . . . -8.6(4) no
    O41A N4A C4A C3A . . . . -8.2(5) no
    N4B C5B C51B C56B . . . . -157.4(3) no
    S1B C5B C51B C52B . . . . -157.8(2) no
    S1B C5B C51B C56B . . . . 22.4(4) no
    N4B C5B C51B C52B . . . . 22.5(4) no
    C56B C51B C52B C53B . . . . 1.9(5) no
    C5B C51B C56B C55B . . . . 179.1(3) no
    C5B C51B C52B C53B . . . . -178.0(3) no
    C52B C51B C56B C55B . . . . -0.8(5) no
    C51B C52B C53B C54B . . . . -2.1(5) no
    C52B C53B C54B Br1B . . . . -179.8(3) no
    C52B C53B C54B C55B . . . . 1.1(5) no
    C53B C54B C55B C56B . . . . 0.0(5) no
    Br1B C54B C55B C56B . . . . -179.1(3) no
    C54B C55B C56B C51B . . . . -0.2(5) no
    C6A C1A C2A C3A . . . . -0.2(5) no
    C11A C1A C2A C3A . . . . -179.7(3) no
    C2A C1A C6A C5A . . . . 0.4(4) no
    C11A C1A C6A C5A . . . . 179.9(3) no
    C2A C1A C11A O11A . . . . -170.2(3) no
    C2A C1A C11A O12A . . . . 10.5(5) no
    C6A C1A C11A O11A . . . . 10.3(4) no
    C6A C1A C11A O12A . . . . -169.0(3) no
    C1A C2A C3A C4A . . . . -0.4(5) no
    C2A C3A C4A N4A . . . . -179.6(3) no
    C2A C3A C4A C5A . . . . 1.0(5) no
    N4A C4A C5A C6A . . . . 179.7(3) no
    C3A C4A C5A C6A . . . . -0.8(5) no
    C4A C5A C6A C1A . . . . 0.1(5) no
loop_
    _geom_hbond_atom_site_label_D
    _geom_hbond_atom_site_label_H
    _geom_hbond_atom_site_label_A
    _geom_hbond_site_symmetry_A
    _geom_hbond_distance_DH
    _geom_hbond_distance_HA
    _geom_hbond_distance_DA
    _geom_hbond_angle_DHA
    _geom_hbond_publ_flag
    O11A H11A N3B . 0.90 1.75 2.648(3) 175 yes
    N21B H21B O12A . 0.82 2.04 2.859(4) 172 yes
    N21B H22B N4B 6_656 0.92 2.16 3.052(3) 162 yes
    C55B H55B O41A 4_675 0.95 2.47 3.302(4) 146 yes
    C56B H56B S1B . 0.95 2.78 3.166(3) 105 no
_iucr_refine_instructions_details
;
TITL TZPNBA
CELL  0.71073   8.5205  12.0394  31.4321   90.000   92.982   90.000
ZERR     8.00   0.0006   0.0007   0.0018    0.000    0.006    0.000
LATT   7
SYMM  - X,   Y, 1/2 - Z
SFAC  C    H    BR   N    O    S
UNIT  120  88   8    32   32   8
MERG   2
OMIT    -4.00  52.00
FMAP   2
PLAN   10
ACTA
BOND   $H
CONF
L.S.   8
TEMP   -73.00
WGHT    0.038700    0.580800
FVAR       1.00370
BR1B  3    1.323741    0.829579    0.951352    11.00000    0.04449    0.06214 =
         0.03544    0.01679   -0.00811    0.00204
S1B   6    0.886634    1.172791    0.798727    11.00000    0.04599    0.02128 =
         0.03294   -0.00251   -0.00949   -0.00323
N3B   4    0.746676    1.035508    0.748043    11.00000    0.03511    0.02057 =
         0.03261    0.00187   -0.00772   -0.00104
N4B   4    0.831498    0.971747    0.777564    11.00000    0.03578    0.02053 =
         0.03209    0.00089   -0.00835    0.00160
N21B  4    0.695656    1.219488    0.729300    11.00000    0.06217    0.01639 =
         0.04549    0.00076   -0.01989   -0.00133
AFIX   3
H21B  2    0.658677    1.188369    0.707844    11.00000   -1.20000
H22B  2    0.698677    1.295169    0.733044    11.00000   -1.20000
AFIX   0
C2B   1    0.763720    1.142213    0.754563    11.00000    0.03525    0.02523 =
         0.03088    0.00045   -0.00344   -0.00363
C5B   1    0.910534    1.030189    0.805654    11.00000    0.02988    0.01951 =
         0.02609   -0.00156    0.00059   -0.00157
C51B  1    1.011263    0.984253    0.840560    11.00000    0.02848    0.02668 =
         0.02475    0.00213    0.00036   -0.00196
C52B  1    1.071361    0.877810    0.837545    11.00000    0.03610    0.03206 =
         0.03086   -0.00838   -0.00786    0.00190
AFIX  43
H52B  2    1.049590    0.835803    0.812341    11.00000   -1.20000
AFIX   0
C53B  1    1.162202    0.831996    0.870550    11.00000    0.03670    0.03282 =
         0.03888   -0.00088   -0.00151    0.00904
AFIX  43
H53B  2    1.199799    0.758009    0.868474    11.00000   -1.20000
AFIX   0
C54B  1    1.198182    0.893667    0.906448    11.00000    0.02766    0.03683 =
         0.02895    0.00638   -0.00060   -0.00095
C55B  1    1.141971    1.000521    0.910083    11.00000    0.05594    0.03893 =
         0.02344   -0.00372   -0.00861   -0.00205
AFIX  43
H55B  2    1.167162    1.042987    0.934982    11.00000   -1.20000
AFIX   0
C56B  1    1.049085    1.044870    0.877270    11.00000    0.05188    0.02328 =
         0.03079   -0.00385   -0.00395    0.00168
AFIX  43
H56B  2    1.010034    1.118368    0.879752    11.00000   -1.20000
AFIX   0
O11A  5    0.547338    0.942895    0.691154    11.00000    0.04893    0.02520 =
         0.03739   -0.00051   -0.01840   -0.00434
AFIX   3
H11A  2    0.610838    0.976905    0.710794    11.00000   -1.50000
AFIX   0
O12A  5    0.539785    1.107460    0.658885    11.00000    0.07437    0.02892 =
         0.05153    0.00781   -0.02595   -0.01087
O41A  5    0.066891    0.867698    0.498868    11.00000    0.08214    0.07880 =
         0.03872    0.01075   -0.02464   -0.02773
O42A  5    0.074129    0.714633    0.533102    11.00000    0.07799    0.04842 =
         0.05779   -0.00678   -0.02410   -0.01691
N4A   4    0.109646    0.811099    0.528930    11.00000    0.03241    0.04022 =
         0.03112   -0.00596   -0.00443   -0.00362
C1A   1    0.399798    0.957081    0.626043    11.00000    0.02642    0.02319 =
         0.03091   -0.00298   -0.00089    0.00059
C2A   1    0.365313    1.014546    0.588835    11.00000    0.04245    0.02951 =
         0.03764    0.00499   -0.00123   -0.00692
AFIX  43
H2A   2    0.407550    1.086743    0.585185    11.00000   -1.20000
AFIX   0
C3A   1    0.269455    0.967760    0.556706    11.00000    0.04822    0.04091 =
         0.02819    0.00887   -0.00535   -0.00636
AFIX  43
H3A   2    0.244505    1.007054    0.531030    11.00000   -1.20000
AFIX   0
C4A   1    0.211801    0.863468    0.562998    11.00000    0.02837    0.03471 =
         0.02860   -0.00555   -0.00189   -0.00027
C5A   1    0.242808    0.803933    0.599957    11.00000    0.03554    0.02372 =
         0.03857    0.00029   -0.00150   -0.00510
AFIX  43
H5A   2    0.199807    0.731928    0.603512    11.00000   -1.20000
AFIX   0
C6A   1    0.338373    0.852222    0.631676    11.00000    0.03355    0.02885 =
         0.02883    0.00368   -0.00583    0.00148
AFIX  43
H6A   2    0.361929    0.813118    0.657473    11.00000   -1.20000
AFIX   0
C11A  1    0.502670    1.009719    0.660141    11.00000    0.03266    0.02570 =
         0.03629   -0.00123   -0.00257    0.00112
HKLF 4
REM  TZPNBA
REM R1 =  0.0444 for   2446 Fo > 4sig(Fo)  and  0.0656 for all   3164 data
REM    226 parameters refined using      0 restraints
END
WGHT      0.0375      0.7339
REM Highest difference peak  0.372,  deepest hole -0.303,  1-sigma level  0.066
Q1    1   1.3300  0.8823  0.9276  11.00000  0.05    0.37
Q2    1   1.3564  0.7539  0.9245  11.00000  0.05    0.35
Q3    1   1.3086  0.8795  0.9822  11.00000  0.05    0.34
Q4    1   0.5477  1.1616  0.6751  11.00000  0.05    0.32
Q5    1   0.8996  1.0990  0.8071  11.00000  0.05    0.31
Q6    1   1.2128  0.8348  0.9551  11.00000  0.05    0.29
Q7    1   1.2825  0.8029  0.9813  11.00000  0.05    0.29
Q8    1   0.3853  0.9001  0.6267  11.00000  0.05    0.26
Q9    1   1.1371  0.9248  0.9115  11.00000  0.05    0.25
Q10   1   0.4732  1.0833  0.6733  11.00000  0.05    0.24
;
data_II
_audit_creation_method     SHELXL-97
_database_code_depnum_ccdc_archive     'CCDC 1025541'
_chemical_name_systematic
;
2-Amino-5-(4-bromophenyl)-1,3,4-thiadiazol-3-ium 2-carboxy-4,6-dinitrophenolate
;
_chemical_name_common
;
2-Amino-5-(4-bromophenyl)-1,3,4-thiadiazol-3-ium 3,5-dinitrosalicylate
;
_chemical_formula_moiety     'C8 H7 Br N3 S, C7 H3 N2 O7'
_chemical_formula_sum     'C15 H10 Br N5 O7 S'
_chemical_formula_iupac     'C8 H7 Br N3 S + , C7 H3 N2 O7 -'
_chemical_formula_weight     484.25
_chemical_melting_point     ?
_symmetry_cell_setting     triclinic
_symmetry_space_group_name_H-M     'P -1'
_symmetry_space_group_name_Hall     '-P 1'
loop_
    _symmetry_equiv_pos_as_xyz
    'x, y, z'
    '-x, -y, -z'
_cell_length_a     5.8017(3)
_cell_length_b     10.1903(5)
_cell_length_c     15.1592(9)
_cell_angle_alpha     88.884(4)
_cell_angle_beta     82.438(5)
_cell_angle_gamma     85.470(4)
_cell_volume     885.62(8)
_cell_formula_units_Z     2
_cell_measurement_reflns_used     1277
_cell_measurement_theta_min     3.63
_cell_measurement_theta_max     24.84
_cell_measurement_temperature     200.0(10)
_exptl_crystal_description     'block'
_exptl_crystal_colour     'yellow'
_exptl_crystal_size_max     0.25
_exptl_crystal_size_mid     0.20
_exptl_crystal_size_min     0.18
_exptl_crystal_density_diffrn     1.816
_exptl_crystal_density_meas     ?
_exptl_crystal_density_method     'not measured'
_exptl_crystal_F_000     484
_exptl_absorpt_coefficient_mu     2.492
_exptl_absorpt_correction_type     multi-scan
_exptl_absorpt_process_details
;
(CrysAlis PRO; Agilent, 2013)
;
_exptl_absorpt_correction_T_min     0.903
_exptl_absorpt_correction_T_max     0.980
_exptl_special_details     ?
_diffrn_ambient_temperature     200.0(10)
_diffrn_radiation_type     MoK\a
_diffrn_radiation_wavelength     0.71073
_diffrn_radiation_source     'Enhance (Mo) X-ray source'
_diffrn_radiation_monochromator     graphite
_diffrn_measurement_device_type
                       'Oxford Diffraction Gemini-S CCD detector diffractometer'
_diffrn_measurement_method     '\w scans'
_diffrn_detector_area_resol_mean     16.077
_diffrn_reflns_number     5742
_diffrn_reflns_av_R_equivalents     0.0446
_diffrn_reflns_av_sigmaI/netI     0.0779
_diffrn_reflns_theta_min     3.36
_diffrn_reflns_theta_max     25.99
_diffrn_reflns_theta_full     25.99
_diffrn_measured_fraction_theta_max     0.998
_diffrn_measured_fraction_theta_full     0.998
_diffrn_reflns_limit_h_min     -7
_diffrn_reflns_limit_h_max     7
_diffrn_reflns_limit_k_min     -11
_diffrn_reflns_limit_k_max     12
_diffrn_reflns_limit_l_min     -18
_diffrn_reflns_limit_l_max     9
_diffrn_standards_number     0
_diffrn_standards_interval_count     .
_diffrn_standards_interval_time     .
_diffrn_standards_decay_%     ?
_refine_special_details
;
Refinement of <i>F</i>^2^ against ALL reflections. The weighted <i>R</i>-factor
<i>wR</i> and goodness of fit <i>S</i> are based on <i>F</i>^2^, conventional
<i>R</i>-factors <i>R</i> are based on <i>F</i>, with <i>F</i> set to zero for
negative <i>F</i>^2^. The threshold expression of <i>F</i>^2^ >
\s(<i>F</i>^2^) is used only for calculating <i>R</i>-factors(gt) <i>etc</i>.
and is not relevant to the choice of reflections for refinement.
<i>R</i>-factors based on <i>F</i>^2^ are statistically about twice as large
as those based on <i>F</i>, and <i>R</i>- factors based on ALL data will be
even larger.
;
_reflns_number_total     3458
_reflns_number_gt     2479
_reflns_threshold_expression     'I>2\s(I)'
_refine_ls_structure_factor_coef     Fsqd
_refine_ls_matrix_type     full
_refine_ls_R_factor_all     0.0852
_refine_ls_R_factor_gt     0.0576
_refine_ls_wR_factor_gt     0.1196
_refine_ls_wR_factor_ref     0.1340
_refine_ls_goodness_of_fit_ref     1.083
_refine_ls_restrained_S_all     1.083
_refine_ls_number_reflns     3458
_refine_ls_number_parameters     263
_refine_ls_number_restraints     0
_refine_ls_hydrogen_treatment     constr
_refine_ls_weighting_scheme     calc
_refine_ls_weighting_details
                 'calc w=1/[\s^2^(Fo^2^)+(0.0545P)^2^] where P=(Fo^2^+2Fc^2^)/3'
_atom_sites_solution_hydrogens     geom
_atom_sites_solution_primary     direct
_atom_sites_solution_secondary     difmap
_refine_ls_shift/su_max     0.000
_refine_ls_shift/su_mean     0.000
_refine_diff_density_max     0.778
_refine_diff_density_min     -0.817
_refine_ls_extinction_method     'SHELXL97'
_refine_ls_extinction_coef     0.042(3)
_refine_ls_extinction_expression
                                  'FC^*^=KFC[1+0.001XFC^2^\L^3^/SIN(2\Q)]^-1/4^'
loop_
    _atom_type_symbol
    _atom_type_description
    _atom_type_scat_dispersion_real
    _atom_type_scat_dispersion_imag
    _atom_type_scat_source
    'C' 'C' 0.0033 0.0016
                         'International Tables Vol C Tables 4.2.6.8 and 6.1.1.4'
    'H' 'H' 0.0000 0.0000
                         'International Tables Vol C Tables 4.2.6.8 and 6.1.1.4'
    'N' 'N' 0.0061 0.0033
                         'International Tables Vol C Tables 4.2.6.8 and 6.1.1.4'
    'O' 'O' 0.0106 0.0060
                         'International Tables Vol C Tables 4.2.6.8 and 6.1.1.4'
    'S' 'S' 0.1246 0.1234
                         'International Tables Vol C Tables 4.2.6.8 and 6.1.1.4'
    'Br' 'Br' -0.2901 2.4595
                         'International Tables Vol C Tables 4.2.6.8 and 6.1.1.4'
_computing_data_collection
;
CrysAlis PRO (Agilent, 2013)
;
_computing_cell_refinement
;
CrysAlis PRO (Agilent, 2013)
;
_computing_data_reduction
;
CrysAlis PRO (Agilent, 2013)
;
_computing_structure_solution
;
SIR92 (Altomare <i>et al.</i>, 1993)
;
_computing_structure_refinement
;
SHELXL97 (Sheldrick, 2008) within WinGX (Farrugia, 2012)
;
_computing_molecular_graphics
;
PLATON (Spek, 2009)
;
_computing_publication_material
;
PLATON (Spek, 2009)
;
loop_
    _atom_site_type_symbol
    _atom_site_label
    _atom_site_fract_x
    _atom_site_fract_y
    _atom_site_fract_z
    _atom_site_U_iso_or_equiv
    _atom_site_thermal_displace_type
    _atom_site_calc_flag
    _atom_site_refinement_flags
    _atom_site_occupancy
    _atom_site_disorder_assembly
    _atom_site_disorder_group
    O O2A 0.1351(5) 0.6524(3) 0.0207(2) 0.0330(9) Uani d . 1.000 . .
    O O11A -0.0271(5) 0.3833(3) 0.2158(2) 0.0373(10) Uani d . 1.000 . .
    O O12A 0.2276(5) 0.4583(3) 0.1075(2) 0.0374(10) Uani d . 1.000 . .
    O O31A -0.0556(5) 0.8407(3) -0.0818(2) 0.0360(10) Uani d . 1.000 . .
    O O32A -0.2559(5) 0.9897(3) 0.0027(2) 0.0367(10) Uani d . 1.000 . .
    O O51A -0.8459(5) 0.8277(3) 0.2177(2) 0.0434(11) Uani d . 1.000 . .
    O O52A -0.7757(5) 0.6493(3) 0.2912(2) 0.0447(11) Uani d . 1.000 . .
    N N3A -0.1754(6) 0.8761(4) -0.0119(2) 0.0298(11) Uani d . 1.000 . .
    N N5A -0.7202(6) 0.7301(4) 0.2328(2) 0.0314(12) Uani d . 1.000 . .
    C C1A -0.1349(7) 0.5803(4) 0.1393(3) 0.0245(12) Uani d . 1.000 . .
    C C2A -0.0684(7) 0.6698(4) 0.0697(3) 0.0255(12) Uani d . 1.000 . .
    C C3A -0.2287(7) 0.7776(4) 0.0571(3) 0.0256(12) Uani d . 1.000 . .
    C C4A -0.4397(7) 0.7983(4) 0.1105(3) 0.0248(12) Uani d . 1.000 . .
    C C5A -0.4948(7) 0.7078(4) 0.1777(3) 0.0251(12) Uani d . 1.000 . .
    C C6A -0.3473(7) 0.5999(4) 0.1929(3) 0.0274(12) Uani d . 1.000 . .
    C C11A 0.0285(7) 0.4637(4) 0.1578(3) 0.0294(14) Uani d . 1.000 . .
    Br Br1B 0.60639(11) -0.41426(5) 0.59418(3) 0.0574(2) Uani d . 1.000 . .
    S S1B 0.68942(18) 0.05777(11) 0.23777(7) 0.0314(3) Uani d . 1.000 . .
    N N3B 0.2976(6) 0.1838(3) 0.2484(2) 0.0288(11) Uani d . 1.000 . .
    N N4B 0.2693(6) 0.0962(3) 0.3171(2) 0.0303(11) Uani d . 1.000 . .
    N N21B 0.5551(6) 0.2544(3) 0.1290(2) 0.0346(11) Uani d . 1.000 . .
    C C2B 0.5050(7) 0.1784(4) 0.1978(3) 0.0267(12) Uani d . 1.000 . .
    C C5B 0.4588(7) 0.0224(4) 0.3197(3) 0.0289(12) Uani d . 1.000 . .
    C C51B 0.4894(7) -0.0828(4) 0.3850(3) 0.0289(12) Uani d . 1.000 . .
    C C52B 0.3110(8) -0.1094(5) 0.4517(3) 0.0383(17) Uani d . 1.000 . .
    C C53B 0.3431(9) -0.2075(5) 0.5136(3) 0.0433(17) Uani d . 1.000 . .
    C C54B 0.5553(9) -0.2817(4) 0.5088(3) 0.0368(14) Uani d . 1.000 . .
    C C55B 0.7313(9) -0.2594(5) 0.4423(3) 0.0420(17) Uani d . 1.000 . .
    C C56B 0.6997(8) -0.1610(5) 0.3807(3) 0.0386(17) Uani d . 1.000 . .
    H H4A -0.54410 0.87240 0.10140 0.0300 Uiso c R 1.000 . .
    H H6A -0.39030 0.53950 0.23950 0.0330 Uiso c R 1.000 . .
    H H12A 0.22100 0.52990 0.07550 0.0560 Uiso d R 1.000 . .
    H H3B 0.18380 0.24180 0.23770 0.0350 Uiso c R 1.000 . .
    H H21B 0.44930 0.31390 0.11350 0.0410 Uiso c R 1.000 . .
    H H22B 0.69490 0.24630 0.09820 0.0410 Uiso c R 1.000 . .
    H H52B 0.16500 -0.05930 0.45460 0.0460 Uiso c R 1.000 . .
    H H53B 0.22040 -0.22440 0.55940 0.0520 Uiso c R 1.000 . .
    H H55B 0.87510 -0.31180 0.43860 0.0500 Uiso c R 1.000 . .
    H H56B 0.82260 -0.14590 0.33460 0.0460 Uiso c R 1.000 . .
loop_
    _atom_site_aniso_label
    _atom_site_aniso_U_11
    _atom_site_aniso_U_22
    _atom_site_aniso_U_33
    _atom_site_aniso_U_12
    _atom_site_aniso_U_13
    _atom_site_aniso_U_23
    O2A 0.0266(15) 0.0346(17) 0.0350(17) 0.0035(14) 0.0012(13) 0.0106(13)
    O11A 0.0373(17) 0.0299(17) 0.0412(19) 0.0067(15) -0.0001(15) 0.0131(14)
    O12A 0.0308(17) 0.0316(17) 0.047(2) 0.0054(14) -0.0018(15) 0.0162(14)
    O31A 0.0378(17) 0.0395(18) 0.0287(17) 0.0007(15) -0.0014(14) 0.0122(14)
    O32A 0.0308(16) 0.0224(16) 0.054(2) 0.0070(14) -0.0025(15) 0.0143(14)
    O51A 0.0361(18) 0.0377(19) 0.050(2) 0.0159(16) 0.0058(15) 0.0097(16)
    O52A 0.0409(18) 0.043(2) 0.044(2) 0.0024(16) 0.0115(15) 0.0174(16)
    N3A 0.0237(19) 0.033(2) 0.033(2) -0.0017(17) -0.0063(17) 0.0097(17)
    N5A 0.030(2) 0.029(2) 0.033(2) 0.0013(18) 0.0012(17) 0.0010(17)
    C1A 0.027(2) 0.019(2) 0.028(2) -0.0007(18) -0.0072(18) 0.0040(17)
    C2A 0.025(2) 0.025(2) 0.026(2) 0.0018(19) -0.0040(18) 0.0008(18)
    C3A 0.027(2) 0.023(2) 0.027(2) -0.0026(19) -0.0055(18) 0.0093(17)
    C4A 0.024(2) 0.022(2) 0.028(2) 0.0045(18) -0.0065(18) 0.0022(17)
    C5A 0.023(2) 0.026(2) 0.025(2) 0.0037(18) -0.0018(17) -0.0022(17)
    C6A 0.029(2) 0.025(2) 0.028(2) -0.0007(19) -0.0041(18) 0.0049(18)
    C11A 0.028(2) 0.026(2) 0.034(3) 0.002(2) -0.006(2) 0.001(2)
    Br1B 0.0977(5) 0.0413(3) 0.0352(3) -0.0111(3) -0.0151(3) 0.0174(2)
    S1B 0.0254(6) 0.0321(6) 0.0341(6) 0.0043(5) 0.0000(5) 0.0122(5)
    N3B 0.0258(19) 0.0265(19) 0.032(2) 0.0067(16) -0.0026(16) 0.0086(15)
    N4B 0.0283(19) 0.033(2) 0.028(2) 0.0002(17) 0.0002(16) 0.0068(16)
    N21B 0.0259(19) 0.034(2) 0.041(2) 0.0075(17) -0.0015(17) 0.0154(17)
    C2B 0.026(2) 0.023(2) 0.031(2) -0.0013(19) -0.0047(19) 0.0041(18)
    C5B 0.031(2) 0.028(2) 0.027(2) -0.002(2) -0.0016(18) 0.0031(18)
    C51B 0.032(2) 0.031(2) 0.024(2) -0.007(2) -0.0022(18) 0.0031(18)
    C52B 0.038(3) 0.039(3) 0.036(3) 0.002(2) -0.001(2) 0.000(2)
    C53B 0.048(3) 0.048(3) 0.032(3) -0.011(3) 0.005(2) 0.007(2)
    C54B 0.059(3) 0.028(2) 0.025(2) -0.009(2) -0.009(2) 0.0066(19)
    C55B 0.047(3) 0.035(3) 0.042(3) 0.006(2) -0.006(2) 0.013(2)
    C56B 0.038(3) 0.041(3) 0.033(3) 0.003(2) 0.004(2) 0.015(2)
_geom_special_details
;
Bond distances, angles <i>etc</i>. have been calculated using the rounded
fractional coordinates. All su's are estimated from the variances of the
(full) variance-covariance matrix. The cell e.s.d.'s are taken into account in
the estimation of distances, angles and torsion angles
;
loop_
    _geom_bond_atom_site_label_1
    _geom_bond_atom_site_label_2
    _geom_bond_site_symmetry_1
    _geom_bond_site_symmetry_2
    _geom_bond_distance
    _geom_bond_publ_flag
    Br1B C54B . . 1.886(4) no
    S1B C5B . . 1.756(4) no
    S1B C2B . . 1.720(4) no
    O2A C2A . . 1.311(5) no
    O11A C11A . . 1.220(5) no
    O12A C11A . . 1.296(5) no
    O31A N3A . . 1.232(4) no
    O32A N3A . . 1.227(5) no
    O51A N5A . . 1.222(5) no
    O52A N5A . . 1.226(5) no
    O12A H12A . . 0.8700 no
    N3A C3A . . 1.456(6) no
    N5A C5A . . 1.460(5) no
    N3B C2B . . 1.337(5) no
    N3B N4B . . 1.360(4) no
    N4B C5B . . 1.287(5) no
    N21B C2B . . 1.302(5) no
    N3B H3B . . 0.8800 no
    N21B H22B . . 0.8800 no
    N21B H21B . . 0.8800 no
    C1A C6A . . 1.387(6) no
    C1A C11A . . 1.506(6) no
    C1A C2A . . 1.416(6) no
    C2A C3A . . 1.409(6) no
    C3A C4A . . 1.380(6) no
    C4A C5A . . 1.384(6) no
    C5A C6A . . 1.374(6) no
    C4A H4A . . 0.9500 no
    C6A H6A . . 0.9500 no
    C5B C51B . . 1.461(6) no
    C51B C56B . . 1.398(6) no
    C51B C52B . . 1.388(6) no
    C52B C53B . . 1.376(7) no
    C53B C54B . . 1.387(7) no
    C54B C55B . . 1.367(7) no
    C55B C56B . . 1.375(7) no
    C52B H52B . . 0.9500 no
    C53B H53B . . 0.9500 no
    C55B H55B . . 0.9500 no
    C56B H56B . . 0.9500 no
loop_
    _geom_angle_atom_site_label_1
    _geom_angle_atom_site_label_2
    _geom_angle_atom_site_label_3
    _geom_angle_site_symmetry_1
    _geom_angle_site_symmetry_2
    _geom_angle_site_symmetry_3
    _geom_angle
    _geom_angle_publ_flag
    C2B S1B C5B . . . 88.1(2) no
    C11A O12A H12A . . . 104.00 no
    O32A N3A C3A . . . 117.7(3) no
    O31A N3A O32A . . . 123.8(4) no
    O31A N3A C3A . . . 118.5(4) no
    O51A N5A C5A . . . 118.3(3) no
    O51A N5A O52A . . . 123.1(3) no
    O52A N5A C5A . . . 118.5(4) no
    N4B N3B C2B . . . 117.4(3) no
    N3B N4B C5B . . . 110.0(3) no
    C2B N3B H3B . . . 121.00 no
    N4B N3B H3B . . . 121.00 no
    C2B N21B H21B . . . 120.00 no
    H21B N21B H22B . . . 120.00 no
    C2B N21B H22B . . . 120.00 no
    C2A C1A C11A . . . 120.1(4) no
    C6A C1A C11A . . . 118.9(4) no
    C2A C1A C6A . . . 121.0(4) no
    C1A C2A C3A . . . 117.0(4) no
    O2A C2A C3A . . . 122.4(4) no
    O2A C2A C1A . . . 120.6(4) no
    N3A C3A C2A . . . 121.2(4) no
    N3A C3A C4A . . . 116.4(4) no
    C2A C3A C4A . . . 122.4(4) no
    C3A C4A C5A . . . 118.0(4) no
    N5A C5A C4A . . . 117.3(4) no
    N5A C5A C6A . . . 120.2(4) no
    C4A C5A C6A . . . 122.4(4) no
    C1A C6A C5A . . . 119.2(4) no
    O12A C11A C1A . . . 114.2(4) no
    O11A C11A O12A . . . 124.5(4) no
    O11A C11A C1A . . . 121.4(4) no
    C3A C4A H4A . . . 121.00 no
    C5A C4A H4A . . . 121.00 no
    C5A C6A H6A . . . 120.00 no
    C1A C6A H6A . . . 120.00 no
    S1B C2B N3B . . . 109.7(3) no
    S1B C2B N21B . . . 126.3(3) no
    N3B C2B N21B . . . 124.0(4) no
    S1B C5B N4B . . . 114.8(3) no
    N4B C5B C51B . . . 124.5(4) no
    S1B C5B C51B . . . 120.7(3) no
    C5B C51B C56B . . . 120.4(4) no
    C52B C51B C56B . . . 118.2(4) no
    C5B C51B C52B . . . 121.3(4) no
    C51B C52B C53B . . . 120.8(4) no
    C52B C53B C54B . . . 119.7(4) no
    Br1B C54B C53B . . . 120.6(4) no
    C53B C54B C55B . . . 120.5(4) no
    Br1B C54B C55B . . . 118.9(4) no
    C54B C55B C56B . . . 119.8(5) no
    C51B C56B C55B . . . 121.0(4) no
    C51B C52B H52B . . . 120.00 no
    C53B C52B H52B . . . 120.00 no
    C52B C53B H53B . . . 120.00 no
    C54B C53B H53B . . . 120.00 no
    C54B C55B H55B . . . 120.00 no
    C56B C55B H55B . . . 120.00 no
    C51B C56B H56B . . . 120.00 no
    C55B C56B H56B . . . 119.00 no
loop_
    _geom_torsion_atom_site_label_1
    _geom_torsion_atom_site_label_2
    _geom_torsion_atom_site_label_3
    _geom_torsion_atom_site_label_4
    _geom_torsion_site_symmetry_1
    _geom_torsion_site_symmetry_2
    _geom_torsion_site_symmetry_3
    _geom_torsion_site_symmetry_4
    _geom_torsion
    _geom_torsion_publ_flag
    C2B S1B C5B C51B . . . . 179.2(4) no
    C2B S1B C5B N4B . . . . -1.5(3) no
    C5B S1B C2B N3B . . . . 1.5(3) no
    C5B S1B C2B N21B . . . . -178.6(4) no
    O32A N3A C3A C2A . . . . -147.8(4) no
    O31A N3A C3A C4A . . . . -148.7(4) no
    O32A N3A C3A C4A . . . . 30.3(5) no
    O31A N3A C3A C2A . . . . 33.3(6) no
    O51A N5A C5A C4A . . . . -1.1(6) no
    O51A N5A C5A C6A . . . . 179.5(4) no
    O52A N5A C5A C4A . . . . 178.0(4) no
    O52A N5A C5A C6A . . . . -1.5(6) no
    N4B N3B C2B N21B . . . . 178.7(4) no
    C2B N3B N4B C5B . . . . 0.3(5) no
    N4B N3B C2B S1B . . . . -1.4(4) no
    N3B N4B C5B C51B . . . . -179.8(4) no
    N3B N4B C5B S1B . . . . 0.9(4) no
    C6A C1A C2A C3A . . . . -0.8(6) no
    C6A C1A C2A O2A . . . . 178.3(4) no
    C2A C1A C6A C5A . . . . 0.2(6) no
    C11A C1A C2A O2A . . . . 0.0(6) no
    C11A C1A C2A C3A . . . . -179.1(4) no
    C2A C1A C11A O11A . . . . -178.0(4) no
    C2A C1A C11A O12A . . . . 2.2(6) no
    C6A C1A C11A O11A . . . . 3.7(6) no
    C6A C1A C11A O12A . . . . -176.2(4) no
    C11A C1A C6A C5A . . . . 178.5(4) no
    O2A C2A C3A N3A . . . . 0.1(6) no
    O2A C2A C3A C4A . . . . -177.8(4) no
    C1A C2A C3A C4A . . . . 1.3(6) no
    C1A C2A C3A N3A . . . . 179.2(4) no
    C2A C3A C4A C5A . . . . -1.1(6) no
    N3A C3A C4A C5A . . . . -179.0(4) no
    C3A C4A C5A N5A . . . . -179.1(4) no
    C3A C4A C5A C6A . . . . 0.3(6) no
    C4A C5A C6A C1A . . . . 0.1(7) no
    N5A C5A C6A C1A . . . . 179.5(4) no
    S1B C5B C51B C52B . . . . 178.1(4) no
    S1B C5B C51B C56B . . . . -3.0(6) no
    N4B C5B C51B C52B . . . . -1.1(7) no
    N4B C5B C51B C56B . . . . 177.8(4) no
    C5B C51B C52B C53B . . . . -179.1(4) no
    C56B C51B C52B C53B . . . . 2.0(7) no
    C5B C51B C56B C55B . . . . 179.3(4) no
    C52B C51B C56B C55B . . . . -1.7(7) no
    C51B C52B C53B C54B . . . . -0.7(7) no
    C52B C53B C54B Br1B . . . . 178.7(4) no
    C52B C53B C54B C55B . . . . -1.0(7) no
    Br1B C54B C55B C56B . . . . -178.4(4) no
    C53B C54B C55B C56B . . . . 1.3(7) no
    C54B C55B C56B C51B . . . . 0.1(7) no
loop_
    _geom_hbond_atom_site_label_D
    _geom_hbond_atom_site_label_H
    _geom_hbond_atom_site_label_A
    _geom_hbond_site_symmetry_A
    _geom_hbond_distance_DH
    _geom_hbond_distance_HA
    _geom_hbond_distance_DA
    _geom_hbond_angle_DHA
    _geom_hbond_publ_flag
    O12A H12A O2A . 0.87 1.57 2.418(4) 164 yes
    N3B H3B O11A . 0.88 1.87 2.744(4) 172 yes
    N21B H21B O12A . 0.88 1.89 2.747(4) 166 yes
    N21B H22B O2A 2_665 0.88 2.22 2.897(4) 134 yes
    N21B H22B O31A 2_665 0.88 2.19 2.986(5) 150 yes
    C4A H4A O32A 2_475 0.95 2.44 3.284(5) 148 yes
    C56B H56B O51A 1_745 0.95 2.44 3.364(5) 164 yes
    C56B H56B S1B . 0.95 2.64 3.081(5) 109 no
_iucr_refine_instructions_details
;
TITL gs13gs40 TZDNSA
CELL  0.71073   5.8017  10.1903  15.1592   88.884   82.438   85.470
ZERR     2.00   0.0003   0.0005   0.0009    0.004    0.005    0.004
LATT   1
SFAC  C    H    N    O    S    BR
UNIT  30   16   10   14   2    2
MERG   2
OMIT    -4.00  52.00
FMAP   2
PLAN   10
ACTA
BOND   $H
L.S.   10
TEMP   -73.00
WGHT    0.054500
EXTI    0.041916
FVAR       4.75665
BR1B  6    0.606391   -0.414262    0.594179    11.00000    0.09774    0.04132 =
         0.03518    0.01739   -0.01506   -0.01109
S1B   5    0.689419    0.057769    0.237771    11.00000    0.02543    0.03213 =
         0.03411    0.01219    0.00004    0.00434
O31A  4   -0.055567    0.840734   -0.081766    11.00000    0.03775    0.03954 =
         0.02875    0.01217   -0.00140    0.00066
O2A   4    0.135071    0.652426    0.020665    11.00000    0.02663    0.03461 =
         0.03505    0.01057    0.00122    0.00346
O12A  4    0.227579    0.458291    0.107530    11.00000    0.03077    0.03161 =
         0.04679    0.01621   -0.00185    0.00544
AFIX   3
H12A  2    0.221036    0.529916    0.075459    11.00000   -1.50000
AFIX   0
O32A  4   -0.255930    0.989674    0.002736    11.00000    0.03082    0.02242 =
         0.05419    0.01435   -0.00249    0.00704
N3B   3    0.297610    0.183781    0.248408    11.00000    0.02580    0.02645 =
         0.03250    0.00861   -0.00263    0.00669
AFIX  43
H3B   2    0.183818    0.241781    0.237694    11.00000   -1.20000
AFIX   0
O11A  4   -0.027095    0.383323    0.215811    11.00000    0.03728    0.02985 =
         0.04116    0.01314   -0.00015    0.00670
O51A  4   -0.845889    0.827731    0.217743    11.00000    0.03613    0.03767 =
         0.04954    0.00970    0.00580    0.01587
O52A  4   -0.775654    0.649261    0.291239    11.00000    0.04089    0.04261 =
         0.04351    0.01743    0.01146    0.00236
N4B   3    0.269283    0.096194    0.317108    11.00000    0.02826    0.03275 =
         0.02831    0.00680    0.00022    0.00017
N5A   3   -0.720164    0.730137    0.232785    11.00000    0.03046    0.02902 =
         0.03295    0.00101    0.00123    0.00129
N21B  3    0.555143    0.254429    0.129041    11.00000    0.02595    0.03387 =
         0.04050    0.01536   -0.00147    0.00755
AFIX  93
H21B  2    0.449254    0.313919    0.113469    11.00000   -1.20000
H22B  2    0.694897    0.246348    0.098160    11.00000   -1.20000
AFIX   0
N3A   3   -0.175395    0.876121   -0.011884    11.00000    0.02367    0.03292 =
         0.03327    0.00967   -0.00627   -0.00168
C3A   1   -0.228689    0.777607    0.057076    11.00000    0.02704    0.02330 =
         0.02725    0.00930   -0.00546   -0.00257
C4A   1   -0.439665    0.798300    0.110482    11.00000    0.02448    0.02181 =
         0.02821    0.00220   -0.00646    0.00449
AFIX  43
H4A   2   -0.544052    0.872449    0.101364    11.00000   -1.20000
AFIX   0
C6A   1   -0.347288    0.599921    0.192857    11.00000    0.02902    0.02512 =
         0.02830    0.00485   -0.00406   -0.00066
AFIX  43
H6A   2   -0.390340    0.539461    0.239486    11.00000   -1.20000
AFIX   0
C5A   1   -0.494756    0.707825    0.177748    11.00000    0.02257    0.02616 =
         0.02470   -0.00225   -0.00179    0.00365
C2B   1    0.505040    0.178370    0.197767    11.00000    0.02645    0.02347 =
         0.03138    0.00414   -0.00466   -0.00129
C2A   1   -0.068428    0.669766    0.069708    11.00000    0.02482    0.02515 =
         0.02640    0.00083   -0.00398    0.00180
C1A   1   -0.134900    0.580251    0.139284    11.00000    0.02724    0.01946 =
         0.02761    0.00398   -0.00721   -0.00073
C51B  1    0.489377   -0.082849    0.385023    11.00000    0.03226    0.03133 =
         0.02364    0.00315   -0.00222   -0.00659
C5B   1    0.458826    0.022374    0.319673    11.00000    0.03104    0.02836 =
         0.02673    0.00311   -0.00157   -0.00177
C56B  1    0.699744   -0.161041    0.380735    11.00000    0.03753    0.04078 =
         0.03312    0.01488    0.00406    0.00331
AFIX  43
H56B  2    0.822579   -0.145933    0.334609    11.00000   -1.20000
AFIX   0
C11A  1    0.028490    0.463693    0.157783    11.00000    0.02752    0.02641 =
         0.03397    0.00107   -0.00616    0.00157
C52B  1    0.310956   -0.109371    0.451657    11.00000    0.03832    0.03884 =
         0.03628   -0.00016   -0.00113    0.00198
AFIX  43
H52B  2    0.164978   -0.059275    0.454611    11.00000   -1.20000
AFIX   0
C55B  1    0.731299   -0.259386    0.442273    11.00000    0.04660    0.03506 =
         0.04195    0.01320   -0.00595    0.00571
AFIX  43
H55B  2    0.875096   -0.311757    0.438580    11.00000   -1.20000
AFIX   0
C53B  1    0.343053   -0.207543    0.513604    11.00000    0.04812    0.04848 =
         0.03156    0.00740    0.00519   -0.01142
AFIX  43
H53B  2    0.220382   -0.224392    0.559396    11.00000   -1.20000
AFIX   0
C54B  1    0.555327   -0.281707    0.508822    11.00000    0.05914    0.02843 =
         0.02521    0.00662   -0.00897   -0.00926
HKLF 4
REM  gs13gs40 TZDNSA in P-1
REM R1 =  0.0576 for   2479 Fo > 4sig(Fo)  and  0.0852 for all   3458 data
REM    263 parameters refined using      0 restraints
END
WGHT      0.0530      0.0000
REM Highest difference peak  0.772,  deepest hole -0.817,  1-sigma level  0.162
Q1    1   0.6755 -0.3611  0.6392  11.00000  0.05    0.77
Q2    1   0.4498 -0.3811  0.6015  11.00000  0.05    0.67
Q3    1   0.5475 -0.4755  0.5441  11.00000  0.05    0.64
Q4    1   0.7539  0.1176  0.2881  11.00000  0.05    0.53
Q5    1  -0.4202  0.5136  0.1366  11.00000  0.05    0.44
Q6    1   0.6286 -0.0035  0.1896  11.00000  0.05    0.43
Q7    1   0.2028 -0.1425  0.6640  11.00000  0.05    0.42
Q8    1  -0.1982  0.3655  0.1788  11.00000  0.05    0.42
Q9    1  -0.3480  0.4576  0.1432  11.00000  0.05    0.41
Q10   1   0.4953  0.1910  0.0728  11.00000  0.05    0.41
;
