# Supplementary material for: Crystal structures of the co-crystalline adduct 5-(4-bromo­phen­yl)-1,3,4-thia­diazol-2-amine–4-nitro­benzoic acid (1/1) and the salt 2-amino-5-(4-bromo­phen­yl)-1,3,4-thia­diazol-3-ium 2-carb­oxy-4,6-di­nitro­phenolate
Source: Acta Crystallogr Sect E Struct Rep Online. 2014 Oct 4;70(Pt 11):294–7. doi: 10.1107/S1600536814021138 (PMC4257302; doi:10.1107/S1600536814021138)
Supplement: Supplementary file 2 [file e-70-00294-Isup2.hkl]

# 
# h,k,l, Fc-squared, Fo-squared, sigma(Fo-squared) and status flag 
# 
data_I
_shelx_title ' TZPNBA' 
_shelx_refln_list_code          4 
_shelx_F_calc_maximum      989.31 
_exptl_crystal_F_000      1696.00 
_reflns_d_resolution_high  0.8107 
 
loop_ 
 _symmetry_equiv_pos_as_xyz 
 'x, y, z' 
 '-x, y, -z+1/2' 
 'x+1/2, y+1/2, z' 
 '-x+1/2, y+1/2, -z+1/2' 
 '-x, -y, -z' 
 'x, -y, z-1/2' 
 '-x+1/2, -y+1/2, -z' 
 'x+1/2, -y+1/2, z-1/2' 
 
_cell_length_a     8.5205 
_cell_length_b    12.0394 
_cell_length_c    31.4321 
_cell_angle_alpha  90.000 
_cell_angle_beta   92.982 
_cell_angle_gamma  90.000 
 
_shelx_F_squared_multiplier     1.000 
 
loop_ 
 _refln_index_h 
 _refln_index_k 
 _refln_index_l 
 _refln_F_squared_calc 
 _refln_F_squared_meas 
 _refln_F_squared_sigma 
 _refln_observed_status 
   2   0   0    21081.76    20796.28    196.45 o 
   4   0   0     5964.50     5962.54    152.99 o 
   6   0   0     3256.15     3153.43    140.24 o 
   8   0   0     1125.17     1240.76    205.05 o 
  10   0   0      140.40      322.51    163.69 o 
   3   1   0      100.00       70.74     21.66 o 
   5   1   0     3406.42     3140.15    139.90 o 
   7   1   0      324.65      395.71     41.57 o 
   9   1   0      545.30      809.07    225.31 o 
   0   2   0     1959.17     2062.39     87.03 o 
   2   2   0    27206.05    27236.42    220.46 o 
   4   2   0     8381.75     8334.58    140.61 o 
   6   2   0     1007.33     1081.33     54.36 o 
   8   2   0     1471.14     1655.34    196.10 o 
  10   2   0       26.90      170.69    160.70 o 
   1   3   0      147.54      136.09     25.95 o 
   3   3   0    17100.63    15663.22    189.69 o 
   5   3   0    21447.75    20774.42    321.76 o 
   7   3   0      719.45      948.68     79.42 o 
   9   3   0     7805.94     7995.52    508.13 o 
   0   4   0      995.76     1017.36     95.52 o 
   2   4   0     1397.65     1538.22     85.85 o 
   4   4   0      765.82      668.28     66.51 o 
   6   4   0      256.91      182.89     47.01 o 
   8   4   0     2446.56     2508.37    170.67 o 
  10   4   0        0.20        0.76    148.42 o 
   1   5   0       26.83      121.76     35.80 o 
   3   5   0     5207.02     5340.60    289.51 o 
   5   5   0     8705.23     8880.57    236.43 o 
   7   5   0      993.47     1076.42    145.44 o 
   9   5   0      593.33      496.32    165.55 o 
   0   6   0   119268.59   123997.28   1178.38 o 
   2   6   0    12706.84    12833.53    276.06 o 
   4   6   0     9545.87     9158.09    246.86 o 
   6   6   0     5540.14     6077.18    301.83 o 
   8   6   0      226.63      152.76     72.49 o 
   1   7   0     4295.99     5041.69    185.57 o 
   3   7   0      396.08      348.11    112.61 o 
   5   7   0      541.66      756.68     89.15 o 
   7   7   0     1571.36     1618.19    159.87 o 
   9   7   0      144.28      327.40    178.18 o 
   0   8   0     5072.10     4552.02    270.19 o 
   2   8   0     1779.92     2023.93    193.45 o 
   4   8   0     4042.12     4075.85    190.13 o 
   6   8   0       26.12      119.76     94.03 o 
   8   8   0       50.13      153.72     93.09 o 
   1   9   0      151.88       62.66     54.86 o 
   3   9   0     2656.31     2516.15    235.44 o 
   5   9   0     4109.36     3948.54    203.96 o 
   7   9   0       75.81      233.65    131.41 o 
   0  10   0      783.85      675.63    140.12 o 
   2  10   0      596.67      652.48    153.17 o 
   4  10   0       76.94       53.67     97.94 o 
   6  10   0       68.01      -59.48    111.58 o 
   1  11   0      198.96      313.86     88.79 o 
   3  11   0       85.36      183.75    109.80 o 
   5  11   0     1665.66     2092.26    259.18 o 
   7  11   0      145.46      142.36    119.16 o 
   0  12   0      249.75      581.53    156.29 o 
   2  12   0       83.60      204.76    110.32 o 
   4  12   0     2372.69     2292.25    280.45 o 
   6  12   0     2354.22     2591.46    303.17 o 
   1  13   0      438.28      409.31    160.22 o 
   3  13   0      221.08       19.60    117.63 o 
   5  13   0       30.18      -62.33    124.20 o 
   0  14   0     3156.45     3121.26    323.07 o 
   2  14   0       10.70      -16.43    114.69 o 
  -9   1   1      912.38      784.63    136.88 o 
  -7   1   1     3928.75     3963.06    103.58 o 
  -5   1   1     6120.43     5816.44    270.27 o 
  -3   1   1      437.83      431.33     31.53 o 
   3   1   1    13978.55    14510.06    190.26 o 
   5   1   1    27506.91    27405.71    263.47 o 
   7   1   1    11240.39    11659.86    228.85 o 
   9   1   1      310.48      111.51    197.05 o 
 -10   2   1      276.76      262.73    152.34 o 
  -8   2   1     5056.81     5323.50    275.66 o 
  -6   2   1      463.75      477.87     38.25 o 
  -4   2   1     8287.71     7960.75    138.46 o 
  -2   2   1    25437.50    25898.92    343.94 o 
   0   2   1     1021.24     1045.03     38.31 o 
   2   2   1     2376.80     2219.13     57.89 o 
   4   2   1    12426.63    12046.95    278.56 o 
   6   2   1     9854.32    10236.21    155.97 o 
   8   2   1      685.77      631.70     81.59 o 
  10   2   1      680.33     1076.37    253.38 o 
  -9   3   1       14.70      475.99    190.18 o 
  -7   3   1       16.01      116.80     46.39 o 
  -5   3   1      149.03      336.42     69.36 o 
  -3   3   1      325.18      341.41     35.04 o 
  -1   3   1      403.68      520.45     55.26 o 
   1   3   1      427.42      531.16     45.62 o 
   3   3   1       22.75       31.43     23.15 o 
   5   3   1      100.41      158.93     40.21 o 
   7   3   1      629.75      768.98     68.30 o 
   9   3   1        1.29      375.81    173.17 o 
 -10   4   1       32.61       27.41    135.09 o 
  -8   4   1      368.44      391.69    209.63 o 
  -6   4   1       32.48       18.46     50.38 o 
  -4   4   1    27535.75    27261.88    419.77 o 
  -2   4   1    23166.19    23705.20    238.86 o 
   0   4   1      487.79      644.54     69.97 o 
   2   4   1     1837.75     1817.26     89.21 o 
   4   4   1     6825.61     6617.01    177.37 o 
   6   4   1     3454.09     3346.56    126.43 o 
   8   4   1      342.52      335.62     78.54 o 
  10   4   1     1379.50     1428.44    261.08 o 
  -9   5   1      525.99      715.91    195.11 o 
  -7   5   1      168.31      146.67     54.92 o 
  -5   5   1     6696.00     7001.39    215.30 o 
  -3   5   1     7634.38     8128.84    210.68 o 
  -1   5   1    15474.63    15762.07    301.95 o 
   1   5   1    16090.93    15530.77    271.13 o 
   3   5   1    14528.83    15067.89    277.28 o 
   5   5   1      701.14      644.00     74.67 o 
   7   5   1     5735.82     5832.19    251.60 o 
   9   5   1      108.28      104.71    142.09 o 
  -8   6   1      252.29      124.62     77.22 o 
  -6   6   1      169.19      236.97     82.92 o 
  -4   6   1     2007.63     1897.46     75.84 o 
  -2   6   1      304.10      366.20     47.32 o 
   0   6   1      193.17      300.36     68.03 o 
   2   6   1     1227.08     1295.48     94.12 o 
   4   6   1       31.18       66.49     56.15 o 
   6   6   1      341.30      352.35     73.35 o 
   8   6   1      694.81      806.21    142.94 o 
  -9   7   1      169.74      535.76    179.22 o 
  -7   7   1     6975.87     6973.83    295.82 o 
  -5   7   1      334.94      495.40     82.92 o 
  -3   7   1     1473.88     1406.92    121.55 o 
  -1   7   1     1420.01     1672.75    110.71 o 
   1   7   1    32895.96    31538.98    457.59 o 
   3   7   1      482.86      661.79     80.12 o 
   5   7   1     9516.92     9645.63    337.83 o 
   7   7   1     1265.81     1379.62    145.70 o 
   9   7   1       10.53      -19.88    138.51 o 
  -8   8   1     2367.08     2456.81    200.12 o 
  -6   8   1      701.27      823.19    101.81 o 
  -4   8   1     1924.41     1862.34    136.56 o 
  -2   8   1     4899.68     4508.95    155.12 o 
   0   8   1      367.17      352.54     63.77 o 
   2   8   1     3285.44     3380.82    244.71 o 
   4   8   1     1919.58     1893.47    134.59 o 
   6   8   1     8978.19     7853.44    428.04 o 
   8   8   1      287.62      424.84    106.69 o 
  -7   9   1        1.65       23.44     94.45 o 
  -5   9   1      402.99      440.54     92.09 o 
  -3   9   1       77.18      183.03     91.19 o 
  -1   9   1      180.90      209.93     61.93 o 
   1   9   1     1444.78     1315.91    119.40 o 
   3   9   1      433.21      576.99    132.21 o 
   5   9   1       66.46      120.94    120.15 o 
   7   9   1     1436.41     1439.71    222.11 o 
  -6  10   1      243.47      241.78    111.03 o 
  -4  10   1     5005.25     4717.05    229.99 o 
  -2  10   1     4412.54     4502.45    323.71 o 
   0  10   1      129.28      123.94     67.69 o 
   2  10   1      412.60      596.87    141.88 o 
   4  10   1      115.33       46.84     97.01 o 
   6  10   1     1202.13     1369.19    202.71 o 
  -7  11   1        9.14      -56.61    113.46 o 
  -5  11   1      323.94      357.06    127.51 o 
  -3  11   1      278.23      419.85    120.07 o 
  -1  11   1      175.03      251.34     74.70 o 
   1  11   1    12012.93    10345.52    350.95 o 
   3  11   1      303.00      253.84    116.81 o 
   5  11   1       84.96      367.10    145.79 o 
   7  11   1      242.22      217.02    121.47 o 
  -6  12   1      383.28      426.16    165.35 o 
  -4  12   1     1172.44     1097.41    207.25 o 
  -2  12   1     1650.84     1788.42    231.57 o 
   0  12   1      150.70      133.15     77.20 o 
   2  12   1      679.38      641.20    158.25 o 
   4  12   1       17.87       98.73    125.07 o 
   6  12   1        5.71      182.68    126.39 o 
  -5  13   1       37.28       89.97    149.37 o 
  -3  13   1     1192.18     1178.68    214.10 o 
  -1  13   1     2592.52     2245.52    190.30 o 
   1  13   1     3025.54     3293.16    314.39 o 
   3  13   1      572.12      648.49    174.79 o 
   5  13   1     2220.80     2344.47    294.78 o 
  -2  14   1      136.83      211.31    147.05 o 
   0  14   1      588.40      658.48    190.78 o 
   2  14   1       49.11      323.94    150.90 o 
 -10   0   2       46.25       87.47    149.98 o 
  -8   0   2     4610.34     4458.66    352.74 o 
  -6   0   2    11152.84    11153.38    408.18 o 
  -4   0   2     8581.40     8543.59    167.47 o 
  -2   0   2     3844.82     4138.08     77.72 o 
   2   0   2    23992.79    24767.63    369.11 o 
   4   0   2      840.86      995.35     51.98 o 
   6   0   2     2312.69     2323.42    124.95 o 
   8   0   2     4021.20     4108.18    336.59 o 
  10   0   2      220.86      423.02    195.63 o 
  -9   1   2      138.81      307.87    142.99 o 
  -7   1   2     8849.41     8799.62    183.42 o 
  -5   1   2     1436.98     1349.55    134.75 o 
  -3   1   2    11479.34    11362.48    192.95 o 
  -1   1   2     1723.87     1868.34     79.98 o 
   1   1   2      642.14      627.61     48.86 o 
   3   1   2    29480.62    30675.58    494.04 o 
   5   1   2      175.34      269.07     49.18 o 
   7   1   2     5084.52     5179.55    123.18 o 
   9   1   2       99.04      272.42    162.37 o 
 -10   2   2       52.43       36.67    148.11 o 
  -8   2   2     1185.19     1203.57    105.21 o 
  -6   2   2      506.27      548.23     38.30 o 
  -4   2   2      990.97      903.97     52.61 o 
  -2   2   2    38526.38    40934.91    436.25 o 
   0   2   2    42349.28    45572.47    316.60 o 
   2   2   2    15652.42    16847.20    144.74 o 
   4   2   2     3085.86     2938.15     83.19 o 
   6   2   2     1262.72     1335.17     73.57 o 
   8   2   2      688.43      756.94    106.01 o 
  10   2   2       72.35      131.38    136.24 o 
  -9   3   2     3144.14     2910.15    320.01 o 
  -7   3   2     5283.30     5910.82    178.66 o 
  -5   3   2      159.50      132.14     39.97 o 
  -3   3   2    16190.29    14846.83    168.10 o 
  -1   3   2    29888.54    29835.32    193.92 o 
   1   3   2      179.29      290.06     30.97 o 
   3   3   2     9019.04     9580.28    139.61 o 
   5   3   2     7272.85     6966.19    180.95 o 
   7   3   2     1596.07     1529.48    103.76 o 
   9   3   2      106.50      328.85    161.75 o 
 -10   4   2      706.80      673.00    188.89 o 
  -8   4   2      633.30      763.28    120.96 o 
  -6   4   2     2264.12     2412.86    114.18 o 
  -4   4   2       34.24       68.62     25.48 o 
  -2   4   2       40.12       86.60     30.91 o 
   0   4   2    11421.71    12144.45    266.13 o 
   2   4   2     8710.03     9070.51    184.42 o 
   4   4   2      467.32      619.05     63.22 o 
   6   4   2     3630.13     3600.87    131.44 o 
   8   4   2     1550.92     1791.94    151.89 o 
  10   4   2       39.82      103.44    134.71 o 
  -9   5   2      371.48      875.08    219.77 o 
  -7   5   2     2128.13     1981.95    116.72 o 
  -5   5   2      676.13      591.51     73.66 o 
  -3   5   2    10388.20     9919.65    234.51 o 
  -1   5   2     9644.83     9076.69    168.64 o 
   1   5   2    16529.70    17744.13    418.25 o 
   3   5   2      778.28      715.27     69.28 o 
   5   5   2     4458.90     4823.99    269.66 o 
   7   5   2     2508.24     2476.34    172.04 o 
   9   5   2      173.30      331.54    164.05 o 
  -8   6   2     4630.54     4806.99    248.98 o 
  -6   6   2     3972.03     4213.26    188.33 o 
  -4   6   2     3646.81     3464.60    100.38 o 
  -2   6   2      472.28      634.99     54.47 o 
   0   6   2     6049.47     5812.12    182.80 o 
   2   6   2    14846.79    13910.93    429.63 o 
   4   6   2     1802.69     1821.43    110.74 o 
   6   6   2     3120.63     3044.16    235.58 o 
   8   6   2      897.47     1290.35    343.19 o 
  -9   7   2        6.85      326.13    187.96 o 
  -7   7   2       30.10      208.34    105.34 o 
  -5   7   2      121.97      167.10     59.55 o 
  -3   7   2     4479.98     4429.12    184.69 o 
  -1   7   2      562.34      549.56     82.33 o 
   1   7   2     1079.90     1154.70     98.12 o 
   3   7   2     1535.31     1637.08    118.41 o 
   5   7   2      911.93      891.11    153.16 o 
   7   7   2        3.49      110.58     87.36 o 
   9   7   2       51.44      185.68     98.94 o 
  -8   8   2       92.82      149.92     80.34 o 
  -6   8   2      520.80      518.14     83.89 o 
  -4   8   2      116.95       56.59     68.25 o 
  -2   8   2     1699.53     1849.24    103.65 o 
   0   8   2      420.34      495.42     74.50 o 
   2   8   2    12098.90    12214.80    453.58 o 
   4   8   2     1505.51     1702.41    208.15 o 
   6   8   2     1525.88     1331.33    184.74 o 
   8   8   2      388.94      330.75    114.39 o 
  -7   9   2     1905.12     1639.83    220.87 o 
  -5   9   2      206.93      252.84     84.17 o 
  -3   9   2    15983.91    14383.55    371.06 o 
  -1   9   2     2840.53     2565.87    156.75 o 
   1   9   2     2188.14     2021.95    143.08 o 
   3   9   2     3210.82     3342.97    266.88 o 
   5   9   2     2344.25     2316.91    155.74 o 
   7   9   2      702.25      695.77    165.48 o 
  -6  10   2      691.62      735.55    171.00 o 
  -4  10   2      188.82      177.95     77.19 o 
  -2  10   2        3.40       39.62     63.05 o 
   0  10   2      468.21      377.18     78.19 o 
   2  10   2       15.12      -95.17     93.37 o 
   4  10   2      349.08      187.20    109.27 o 
   6  10   2      892.61      942.63    185.61 o 
  -7  11   2      450.22      542.97    170.93 o 
  -5  11   2      212.98      257.50    108.99 o 
  -3  11   2     3427.47     3988.72    329.57 o 
  -1  11   2     2663.02     2680.61    184.85 o 
   1  11   2       23.09       49.48    100.67 o 
   3  11   2      277.49      128.29    105.39 o 
   5  11   2     1063.68     1265.32    210.27 o 
   7  11   2      209.56       55.79    106.42 o 
  -6  12   2      442.84      369.61    168.97 o 
  -4  12   2      295.33       47.61    129.89 o 
  -2  12   2       88.00      116.30    101.18 o 
   0  12   2      601.98      426.62     92.23 o 
   2  12   2     4022.14     4323.64    353.91 o 
   4  12   2       27.63      -15.15    112.30 o 
   6  12   2      600.43      247.21    132.48 o 
  -5  13   2       41.32      277.41    161.79 o 
  -3  13   2        3.16       31.75    102.84 o 
  -1  13   2      180.17      212.52     97.26 o 
   1  13   2      130.95      231.16    119.83 o 
   3  13   2      171.01      633.09    189.06 o 
   5  13   2       29.30       57.83    135.66 o 
  -2  14   2       24.64       59.72    128.53 o 
   0  14   2      197.46       79.91    104.28 o 
   2  14   2     1503.60     1422.38    239.35 o 
  -9   1   3     2062.45     2391.77    203.61 o 
  -7   1   3     3566.66     3462.41    116.86 o 
  -5   1   3    25146.35    23517.60    211.13 o 
  -3   1   3     3024.49     3075.88    147.80 o 
  -1   1   3     1041.80     1031.95     44.13 o 
   1   1   3      218.25      273.59     29.32 o 
   3   1   3    72509.13    72852.61    511.19 o 
   5   1   3     1931.50     1877.51     97.66 o 
   7   1   3    10296.05    10753.49    175.89 o 
   9   1   3     3568.64     3897.17    252.95 o 
 -10   2   3      882.50     1133.73    246.25 o 
  -8   2   3      494.19      684.11     94.11 o 
  -6   2   3     1743.16     1790.99     75.13 o 
  -4   2   3      378.86      419.50     43.37 o 
  -2   2   3   302066.44   311847.13    651.30 o 
   0   2   3   164242.14   172962.05   2563.51 o 
   2   2   3     1403.84     1552.12     42.74 o 
   4   2   3     5371.11     5071.18    114.59 o 
   6   2   3     1807.38     1786.10     81.86 o 
   8   2   3      174.43      169.76     74.30 o 
  10   2   3       30.86      385.63    203.95 o 
  -9   3   3       46.03      293.49    160.85 o 
  -7   3   3      435.26      526.67     67.51 o 
  -5   3   3      328.58      350.15     52.20 o 
  -3   3   3        8.84       16.06     18.15 o 
  -1   3   3      595.70      706.03     34.75 o 
   1   3   3      165.36      128.47     66.63 o 
   3   3   3     2821.25     2881.58     75.18 o 
   5   3   3     3958.21     4390.86    186.79 o 
   7   3   3       33.32       80.87     56.22 o 
   9   3   3       57.34      280.58    153.70 o 
 -10   4   3       24.15      151.82    146.62 o 
  -8   4   3     2517.15     2784.41    175.45 o 
  -6   4   3     6598.59     6576.34    185.14 o 
  -4   4   3      289.68      327.07     33.72 o 
  -2   4   3    73078.33    76208.80    355.89 o 
   0   4   3    82986.84    86060.93    467.52 o 
   2   4   3    10678.99    10664.56    213.75 o 
   4   4   3    24575.54    25124.23    384.45 o 
   6   4   3     6712.50     6932.62    257.17 o 
   8   4   3       41.85      132.58     68.18 o 
  10   4   3      213.47      -54.92    143.90 o 
  -9   5   3     1538.46     1558.79    250.19 o 
  -7   5   3     1098.75     1201.52     93.94 o 
  -5   5   3     2610.84     2382.76    132.81 o 
  -3   5   3      970.81     1215.82     61.07 o 
  -1   5   3      248.84      234.81     43.94 o 
   1   5   3      891.23      832.76    107.07 o 
   3   5   3     5560.02     5179.80    159.31 o 
   5   5   3      357.37      402.84     58.58 o 
   7   5   3     6878.44     6540.34    326.24 o 
   9   5   3     1912.43     2112.81    295.38 o 
  -8   6   3     1377.63     1438.82    145.27 o 
  -6   6   3      446.99      594.46     85.09 o 
  -4   6   3     2058.08     2031.23     85.87 o 
  -2   6   3       55.71       82.77     31.77 o 
   0   6   3      218.13      288.11     58.33 o 
   2   6   3     4995.82     5253.84    261.70 o 
   4   6   3     1208.08     1209.59     91.27 o 
   6   6   3     5686.99     5286.01    318.02 o 
   8   6   3       34.55      -40.14    123.96 o 
  -9   7   3      153.11      298.32    176.11 o 
  -7   7   3     4313.14     4332.57    309.70 o 
  -5   7   3    11559.25    11145.53    306.05 o 
  -3   7   3      197.41      124.91     52.81 o 
  -1   7   3        5.01       12.87     34.66 o 
   1   7   3     2095.49     2285.05    179.15 o 
   3   7   3    19872.34    20361.94    568.51 o 
   5   7   3     4557.21     4889.44    316.15 o 
   7   7   3     1233.29     1541.99    154.32 o 
   9   7   3     2367.02     2583.21    213.69 o 
  -8   8   3       81.93       -0.12    183.96 o 
  -6   8   3      146.45      265.28     75.38 o 
  -4   8   3       32.20       80.52     60.70 o 
  -2   8   3    15497.49    15876.45    288.09 o 
   0   8   3    10957.26    11473.37    298.46 o 
   2   8   3     2276.29     1945.72    194.36 o 
   4   8   3     1154.28      933.01    153.48 o 
   6   8   3     1034.60      873.73    164.59 o 
   8   8   3        2.34      -14.17     75.07 o 
  -7   9   3      152.22       42.59     95.62 o 
  -5   9   3      103.73      133.10    102.48 o 
  -3   9   3      278.18      384.51     87.88 o 
  -1   9   3      274.22      342.56     82.75 o 
   1   9   3      265.02      266.06     98.00 o 
   3   9   3      208.83      269.29    102.10 o 
   5   9   3     2399.95     2632.00    262.53 o 
   7   9   3        0.24       96.78    107.37 o 
  -6  10   3     4499.11     4509.60    356.32 o 
  -4  10   3      282.41      262.87     81.83 o 
  -2  10   3     2806.93     3040.33    182.79 o 
   0  10   3     4080.91     4235.13    260.84 o 
   2  10   3     2893.24     2780.82    254.76 o 
   4  10   3    11292.84    11012.81    526.13 o 
   6  10   3      301.78      218.80    107.14 o 
  -7  11   3       50.65      111.34    124.02 o 
  -5  11   3      347.60      321.78     94.76 o 
  -3  11   3       72.06       89.85     93.35 o 
  -1  11   3        4.23       92.61     73.42 o 
   1  11   3      336.29      323.05    121.42 o 
   3  11   3      528.76      426.29    151.15 o 
   5  11   3       21.57      137.13    116.19 o 
  -6  12   3      218.12        2.31    117.24 o 
  -4  12   3      889.99     1024.56    195.35 o 
  -2  12   3      443.54      400.24    138.84 o 
   0  12   3      270.29      219.62     84.49 o 
   2  12   3     1129.10     1116.83    194.74 o 
   4  12   3     1083.32     1144.46    202.62 o 
   6  12   3      135.16      196.30    125.63 o 
  -5  13   3      294.04      458.15    175.38 o 
  -3  13   3      112.70      222.12    138.06 o 
  -1  13   3       76.46      263.10     95.65 o 
   1  13   3      220.68       99.02    118.21 o 
   3  13   3      368.68      508.11    163.32 o 
  -2  14   3      245.64      292.85    146.11 o 
   0  14   3      207.67      338.77    150.02 o 
   2  14   3      626.55      641.02    186.01 o 
 -10   0   4     1635.93     2061.77    294.12 o 
  -8   0   4      379.78      638.04    181.23 o 
  -6   0   4      991.89     1013.27    118.04 o 
  -4   0   4    27017.72    26070.19    324.99 o 
  -2   0   4    26618.04    28314.15    471.13 o 
   2   0   4    19224.48    20279.21    214.05 o 
   4   0   4    17094.86    17196.67    256.72 o 
   6   0   4     7931.56     8143.29    240.38 o 
   8   0   4     2228.73     2906.85    237.62 o 
  10   0   4     2235.15     2667.08    336.95 o 
  -9   1   4     1863.30     1772.33    181.18 o 
  -7   1   4      166.35      196.17     60.07 o 
  -5   1   4     4133.40     3914.74    166.82 o 
  -3   1   4       32.21       70.10     21.28 o 
  -1   1   4     1432.20     1424.80     87.18 o 
   1   1   4    17457.47    18976.89    183.78 o 
   3   1   4       28.08       15.51     18.27 o 
   5   1   4    29778.76    31498.39    371.07 o 
   7   1   4      902.17      889.12     58.34 o 
   9   1   4      133.80      269.20    108.53 o 
 -10   2   4        7.23      -55.64    141.87 o 
  -8   2   4      268.77      317.79     79.65 o 
  -6   2   4     2979.19     2699.44    183.74 o 
  -4   2   4    12443.97    12298.73    174.97 o 
  -2   2   4   112962.18   115995.59    905.49 o 
   0   2   4    37255.54    39478.11    239.85 o 
   2   2   4     7669.00     7593.82    157.09 o 
   4   2   4       69.83       86.00     18.37 o 
   6   2   4      545.62      601.97     64.66 o 
   8   2   4      613.71      756.65    105.34 o 
  10   2   4     2345.69     2207.62    294.75 o 
  -9   3   4      802.84      710.10    178.89 o 
  -7   3   4     2821.63     2910.85    131.09 o 
  -5   3   4      794.32      753.71     85.29 o 
  -3   3   4     5547.50     5826.18    185.77 o 
  -1   3   4    31458.44    31168.88    195.14 o 
   1   3   4    39433.48    42763.16    286.02 o 
   3   3   4    10196.15     9802.28    127.84 o 
   5   3   4    19924.82    19804.51    251.92 o 
   7   3   4     2757.85     2636.98    164.56 o 
   9   3   4      263.32       96.96    137.16 o 
 -10   4   4      109.70      100.36    174.06 o 
  -8   4   4      925.22     1017.20    121.87 o 
  -6   4   4      177.69      279.00     53.72 o 
  -4   4   4     7913.74     7669.67    197.12 o 
  -2   4   4    21608.17    22986.31    168.87 o 
   0   4   4      160.80      172.93     35.75 o 
   2   4   4     3162.14     3307.59    112.47 o 
   4   4   4     7001.60     7120.13    141.89 o 
   6   4   4      181.97      350.31     52.36 o 
   8   4   4      164.12      145.14     75.65 o 
  -9   5   4     1274.39     1303.96    237.92 o 
  -7   5   4      642.38      661.42     77.35 o 
  -5   5   4       11.72       27.00     57.00 o 
  -3   5   4     7031.94     7370.28    144.30 o 
  -1   5   4    17604.32    17213.65    232.66 o 
   1   5   4     5440.43     5023.93    225.57 o 
   3   5   4     6365.26     6463.45    173.97 o 
   5   5   4     5834.02     5790.20    203.68 o 
   7   5   4     1707.64     1974.50    166.10 o 
   9   5   4       12.22      124.44     81.58 o 
  -8   6   4      288.73      280.90     86.32 o 
  -6   6   4     3339.49     3292.96    170.33 o 
  -4   6   4    13221.70    12700.79    321.05 o 
  -2   6   4      106.92       88.16     33.60 o 
   0   6   4     3059.54     2838.95    114.23 o 
   2   6   4     5888.48     5841.40    279.04 o 
   4   6   4     6418.71     6118.16    190.29 o 
   6   6   4     9831.78     9265.88    420.48 o 
   8   6   4     2312.93     2283.48    182.58 o 
  -9   7   4       17.56      -13.63    139.80 o 
  -7   7   4      405.44      488.99     86.63 o 
  -5   7   4      857.26     1028.64    151.76 o 
  -3   7   4       48.09       64.08     48.00 o 
  -1   7   4      371.67      404.25     60.47 o 
   1   7   4     6652.65     6501.84    307.86 o 
   3   7   4      124.69      109.88     67.88 o 
   5   7   4      528.14      466.66     89.53 o 
   7   7   4        4.14       78.49     77.53 o 
   9   7   4        4.34      -37.72     70.92 o 
  -8   8   4      411.02      414.69    270.87 o 
  -6   8   4     1076.81     1182.83    118.39 o 
  -4   8   4     7895.01     7412.34    260.71 o 
  -2   8   4     1288.27     1211.19     87.02 o 
   0   8   4     2742.30     3017.51    158.25 o 
   2   8   4      200.51      239.38     98.59 o 
   4   8   4     2160.83     2040.28    216.71 o 
   6   8   4      293.69      211.12    114.08 o 
   8   8   4      213.67      282.88    136.25 o 
  -7   9   4      381.41      238.51    120.51 o 
  -5   9   4      260.06      282.44     80.23 o 
  -3   9   4      760.12      570.03     94.16 o 
  -1   9   4     8734.13     8161.35    273.01 o 
   1   9   4     8868.99     8319.49    400.88 o 
   3   9   4       40.88      108.83     91.89 o 
   5   9   4     6402.93     6640.56    414.01 o 
   7   9   4       22.80       97.70     91.46 o 
  -6  10   4        3.76       -9.31     69.21 o 
  -4  10   4       14.45      117.68     69.63 o 
  -2  10   4      169.92      255.22     78.68 o 
   0  10   4      960.68      897.84    112.17 o 
   2  10   4      811.40      887.73    167.81 o 
   4  10   4     4942.55     5070.94    358.76 o 
   6  10   4       34.26       29.40    102.27 o 
  -7  11   4      220.78      105.71    129.17 o 
  -5  11   4      109.75      159.50     82.88 o 
  -3  11   4      579.70      439.93    138.73 o 
  -1  11   4     2515.79     2607.77    177.40 o 
   1  11   4     5113.41     4791.89    347.82 o 
   3  11   4      631.18      633.21    152.66 o 
   5  11   4     1056.64     1279.24    217.34 o 
  -6  12   4      368.52      258.97    129.21 o 
  -4  12   4     2764.07     2886.42    310.11 o 
  -2  12   4      121.55       90.36     66.12 o 
   0  12   4        5.11       92.86    109.25 o 
   2  12   4      316.43      285.17    124.20 o 
   4  12   4      628.74      783.71    189.74 o 
   6  12   4     1536.21     1790.88    268.62 o 
  -5  13   4        4.37       56.53    125.70 o 
  -3  13   4      137.00       30.03    115.24 o 
  -1  13   4      277.58      163.72    107.57 o 
   1  13   4        0.21       24.30    106.57 o 
   3  13   4      166.86      159.09    126.89 o 
  -2  14   4      579.19      901.34    212.19 o 
   0  14   4        9.75      131.21    131.80 o 
   2  14   4       87.06      402.43    163.48 o 
  -9   1   5     2857.14     3083.73    229.13 o 
  -7   1   5     2419.32     2736.29    103.38 o 
  -5   1   5     7722.79     7469.47    160.66 o 
  -3   1   5    13314.45    12167.20    130.93 o 
  -1   1   5      314.97      407.03     59.93 o 
   1   1   5     6592.43     6863.98    117.29 o 
   3   1   5     9770.96     9781.50    162.89 o 
   5   1   5     9274.97     9795.41    210.67 o 
   7   1   5      446.75      564.60     66.92 o 
   9   1   5     1045.98     1316.76    161.50 o 
 -10   2   5      885.64      409.18    175.62 o 
  -8   2   5     4457.83     4612.17    191.84 o 
  -6   2   5     3490.52     3468.56    113.85 o 
  -4   2   5      294.59      281.81     59.72 o 
  -2   2   5     3800.97     3605.60     78.11 o 
   0   2   5    19065.86    20603.29    182.54 o 
   2   2   5     4774.94     4784.86    125.49 o 
   4   2   5     1976.21     2044.21     54.52 o 
   6   2   5    17433.61    17793.96    297.33 o 
   8   2   5      771.78      721.61    105.58 o 
  10   2   5        3.01      335.68    181.81 o 
  -9   3   5       99.30       72.59    137.86 o 
  -7   3   5       51.22      147.62     50.98 o 
  -5   3   5      637.21      647.48     61.40 o 
  -3   3   5      324.92      357.81     56.88 o 
  -1   3   5     1569.54     1730.78     45.10 o 
   1   3   5     4496.96     4947.75    151.99 o 
   3   3   5    10078.01    10945.01    127.31 o 
   5   3   5      309.35      392.37     40.68 o 
   7   3   5       44.65       35.27     84.48 o 
   9   3   5        0.12      156.90    154.00 o 
 -10   4   5      559.83      379.66    186.88 o 
  -8   4   5     1632.54     1852.12    160.71 o 
  -6   4   5     2457.78     2518.79    118.71 o 
  -4   4   5      792.38      708.90     55.28 o 
  -2   4   5      437.61      392.12     26.00 o 
   0   4   5    11455.06    10924.42    398.40 o 
   2   4   5    25189.58    26049.89    435.47 o 
   4   4   5     1977.83     1920.21     89.04 o 
   6   4   5     3965.48     3986.74    223.63 o 
   8   4   5      126.62      195.43     73.44 o 
  -9   5   5     1804.95     2447.34    305.96 o 
  -7   5   5       24.04      107.95     54.74 o 
  -5   5   5     7714.63     7994.37    238.53 o 
  -3   5   5     4953.44     4391.83    115.10 o 
  -1   5   5     5628.44     5900.04    139.79 o 
   1   5   5    23733.08    23749.14    493.93 o 
   3   5   5    21593.87    22413.94    533.60 o 
   5   5   5      355.56      484.59     74.71 o 
   7   5   5      446.51      373.60     88.01 o 
   9   5   5     1281.02     1424.29    153.67 o 
  -8   6   5      170.35      217.61     86.84 o 
  -6   6   5      177.54      207.28     62.54 o 
  -4   6   5      667.43      653.20     52.04 o 
  -2   6   5      246.51      241.81     48.83 o 
   0   6   5      337.62      527.32     69.94 o 
   2   6   5     3638.29     3948.54    229.88 o 
   4   6   5      393.26      319.10     99.22 o 
   6   6   5      160.29      119.66     64.99 o 
   8   6   5       23.35      -32.53    158.66 o 
  -9   7   5      136.01      227.50    168.20 o 
  -7   7   5     1444.44     1484.77    135.03 o 
  -5   7   5     2933.46     3119.97    264.12 o 
  -3   7   5    22645.85    21847.42    311.94 o 
  -1   7   5     3634.12     3899.80    135.18 o 
   1   7   5     4056.68     3618.43    231.97 o 
   3   7   5     1585.10     1620.69    173.81 o 
   5   7   5    14397.71    13843.04    522.95 o 
   7   7   5       74.98      115.58     67.05 o 
   9   7   5      488.19      448.47    109.80 o 
  -8   8   5     2741.66     2710.50    209.93 o 
  -6   8   5      495.09      526.49     91.80 o 
  -4   8   5        5.58       76.78     67.42 o 
  -2   8   5      971.45     1109.77     82.39 o 
   0   8   5     3889.99     3648.00    172.85 o 
   2   8   5     2565.65     2784.43    224.63 o 
   4   8   5     2246.70     2057.30    213.31 o 
   6   8   5     3836.88     3820.91    310.54 o 
   8   8   5      441.50      524.19    118.20 o 
  -7   9   5       13.83      123.99     98.60 o 
  -5   9   5      191.95       91.94     66.54 o 
  -3   9   5      738.30      718.58     99.82 o 
  -1   9   5        8.33       -3.12     45.97 o 
   1   9   5        2.00       68.15     79.92 o 
   3   9   5     2369.04     2531.92    247.31 o 
   5   9   5        3.82      213.09    113.97 o 
   7   9   5       12.69       89.96    118.61 o 
  -6  10   5       76.61      -12.22     68.08 o 
  -4  10   5      257.06      253.04     84.85 o 
  -2  10   5      281.62      366.54     88.80 o 
   0  10   5     6038.43     5620.53    333.75 o 
   2  10   5     3168.79     3042.77    264.17 o 
   4  10   5       64.14      196.64    128.27 o 
   6  10   5     1529.31     1894.02    249.03 o 
  -5  11   5      662.33      658.61    116.08 o 
  -3  11   5     7684.99     6700.37    293.55 o 
  -1  11   5      856.59      704.95    106.21 o 
   1  11   5     1399.32     1571.30    203.56 o 
   3  11   5     1926.88     2126.47    252.33 o 
   5  11   5       97.57       56.00    110.38 o 
  -6  12   5       27.76       97.21    118.84 o 
  -4  12   5      350.62      434.15    108.36 o 
  -2  12   5      198.93      227.75     83.72 o 
   0  12   5     2294.45     1966.62    228.36 o 
   2  12   5     1256.52     1273.69    206.71 o 
   4  12   5      494.23      488.79    159.25 o 
  -3  13   5     1638.35     1541.87    246.97 o 
  -1  13   5     1175.16     1135.39    188.61 o 
   1  13   5     1970.63     1831.43    245.92 o 
   3  13   5       17.12      157.33    141.73 o 
  -2  14   5      200.52      245.86    154.98 o 
   0  14   5      118.22      271.81    138.45 o 
   2  14   5      511.76      316.82    139.25 o 
 -10   0   6      380.48      432.58    186.11 o 
  -8   0   6      671.73      769.05    168.07 o 
  -6   0   6      193.82      172.16     47.39 o 
  -4   0   6    20509.98    19432.83    451.46 o 
  -2   0   6   978738.19   975967.38  28726.17 o 
   0   0   6     2841.33     2702.55    101.54 o 
   2   0   6    17376.35    17240.34    260.35 o 
   4   0   6    10424.62     9851.51    346.61 o 
   6   0   6     1538.40     1412.08    112.36 o 
   8   0   6      441.69      561.95     89.47 o 
  10   0   6     2857.68     3244.00    366.69 o 
  -9   1   6       87.08      182.85     84.54 o 
  -7   1   6     1838.50     1668.12    115.38 o 
  -5   1   6      125.01      148.25     47.76 o 
  -3   1   6       23.62       38.21     18.90 o 
  -1   1   6      388.49      497.96     78.79 o 
   1   1   6       80.46      101.68     21.88 o 
   3   1   6      854.33      868.42    112.59 o 
   5   1   6     6996.58     7356.13    185.74 o 
   7   1   6     2033.40     2275.67    126.01 o 
   9   1   6       66.61      199.98    127.42 o 
 -10   2   6      499.42      499.17    182.97 o 
  -8   2   6      353.22      521.13     87.84 o 
  -6   2   6      915.75     1091.08     67.81 o 
  -4   2   6    35456.28    35297.72    296.31 o 
  -2   2   6     1440.34     1125.04     49.70 o 
   0   2   6       35.64       31.68     23.96 o 
   2   2   6    36061.42    38610.50    419.25 o 
   4   2   6      810.53      743.21     78.45 o 
   6   2   6      939.32      931.10     61.28 o 
   8   2   6      151.19      246.79     79.58 o 
  10   2   6       39.49      148.07    136.02 o 
  -9   3   6        8.25      103.05    145.05 o 
  -7   3   6     9329.01     9599.85    352.17 o 
  -5   3   6     1121.90      999.83     71.02 o 
  -3   3   6     3627.67     3190.27    139.37 o 
  -1   3   6     6455.70     6995.26     98.90 o 
   1   3   6    58957.92    59193.46    467.16 o 
   3   3   6    21670.59    20519.33    637.82 o 
   5   3   6     4507.77     4495.46     90.86 o 
   7   3   6    17959.58    18247.66    424.44 o 
   9   3   6     2223.81     2022.64    279.63 o 
 -10   4   6      870.26      863.54    204.79 o 
  -8   4   6       18.73      100.93    144.43 o 
  -6   4   6      279.14      396.91     72.81 o 
  -4   4   6    21495.55    22504.91    359.00 o 
  -2   4   6     1644.36     1632.04     48.57 o 
   0   4   6     7698.21     8758.13    190.96 o 
   2   4   6      710.37      753.56     56.98 o 
   4   4   6     1724.27     1671.67     79.84 o 
   6   4   6      826.57      769.31     98.55 o 
   8   4   6      163.94      294.40    131.30 o 
  -9   5   6      587.34      756.67    214.80 o 
  -7   5   6     3295.85     3280.85    234.79 o 
  -5   5   6      912.77      872.98     85.61 o 
  -3   5   6      250.01      256.04     33.67 o 
  -1   5   6      201.50      204.52     38.68 o 
   1   5   6     9536.65    10274.28    237.60 o 
   3   5   6    11921.89    12750.73    410.42 o 
   5   5   6      900.30     1036.33     77.30 o 
   7   5   6     2869.98     3070.74    262.77 o 
   9   5   6      203.18      261.69     87.38 o 
  -8   6   6      908.50      939.29    121.18 o 
  -6   6   6      489.84      497.41     87.48 o 
  -4   6   6    10018.82     9901.95    352.54 o 
  -2   6   6    65656.93    69013.73    511.46 o 
   0   6   6     1668.47     1772.20    113.21 o 
   2   6   6    22652.14    21632.32    534.76 o 
   4   6   6    11974.33    11975.08    447.15 o 
   6   6   6      620.41      622.36     96.06 o 
   8   6   6       69.47      -23.73    112.64 o 
  -9   7   6       92.82       31.50    146.94 o 
  -7   7   6      698.87      958.50    112.46 o 
  -5   7   6       81.06      133.32     61.65 o 
  -3   7   6     1878.49     2111.02     99.82 o 
  -1   7   6     2219.78     2596.42    129.20 o 
   1   7   6      205.15      185.93     82.21 o 
   3   7   6      131.49      188.43     86.71 o 
   5   7   6     6162.97     5429.10    331.00 o 
   7   7   6      291.24      374.73    160.66 o 
   9   7   6       73.47       92.50     95.51 o 
  -8   8   6      158.46      186.84     90.72 o 
  -6   8   6      614.04      588.00    126.11 o 
  -4   8   6     1698.06     1777.09    175.10 o 
  -2   8   6     5634.20     5366.56    169.40 o 
   0   8   6      421.93      355.80     90.52 o 
   2   8   6    18852.58    19073.09    576.65 o 
   4   8   6     1400.02     1335.53    183.00 o 
   6   8   6       11.86       78.01     99.13 o 
   8   8   6        9.84      121.23     85.35 o 
  -7   9   6     1808.07     1894.64    233.97 o 
  -5   9   6      842.02      962.57    115.97 o 
  -3   9   6      285.41      347.52     60.30 o 
  -1   9   6      166.60      266.77     63.91 o 
   1   9   6     2760.16     2697.59    239.69 o 
   3   9   6     3960.03     3737.39    296.93 o 
   5   9   6      153.96      100.68    105.29 o 
   7   9   6     4070.95     4210.99    350.29 o 
  -6  10   6      162.46      122.06     72.47 o 
  -4  10   6     1068.30      925.08    127.50 o 
  -2  10   6      667.37      634.85     80.44 o 
   0  10   6       15.30       42.10     85.45 o 
   2  10   6     2894.91     2679.62    258.52 o 
   4  10   6      906.73     1047.76    183.33 o 
   6  10   6       93.56      113.75    109.73 o 
  -5  11   6       66.38      137.42     74.23 o 
  -3  11   6     1046.54      957.48    132.54 o 
  -1  11   6       19.67       33.40     59.78 o 
   1  11   6       45.45       -0.08     85.13 o 
   3  11   6     4397.58     4724.97    357.50 o 
   5  11   6       47.66      127.75    106.88 o 
  -6  12   6      298.68      456.72    168.82 o 
  -4  12   6      200.96      207.08     95.79 o 
  -2  12   6      203.01      461.27     97.15 o 
   0  12   6      107.70      210.41    104.78 o 
   2  12   6     3402.16     3500.40    323.97 o 
   4  12   6     4092.82     4229.59    359.75 o 
  -3  13   6       73.14      174.72    133.94 o 
  -1  13   6      569.88      331.64    134.56 o 
   1  13   6      268.36      278.36    137.59 o 
   3  13   6       52.70      -72.35    110.69 o 
   0  14   6       28.62      248.43    144.90 o 
   2  14   6     1201.54     1201.26    233.66 o 
  -9   1   7     1119.82     1109.07    116.13 o 
  -7   1   7      756.77      839.94     89.04 o 
  -5   1   7     2299.16     2194.58     69.80 o 
  -3   1   7     5878.96     5932.42    180.37 o 
  -1   1   7    19455.44    19546.98    785.13 o 
   1   1   7     8508.73     9580.08    109.22 o 
   3   1   7   101881.06   107938.03    644.35 o 
   5   1   7    18997.00    19553.78    204.12 o 
   7   1   7       17.05       35.56     32.95 o 
   9   1   7      461.71      683.74    142.48 o 
 -10   2   7      994.32     1173.29    228.26 o 
  -8   2   7        9.65      -48.61     55.89 o 
  -6   2   7     7522.15     7620.47    164.54 o 
  -4   2   7     5307.50     5154.34    118.37 o 
  -2   2   7      482.56      518.97     25.23 o 
   0   2   7    23214.99    23803.02    438.97 o 
   2   2   7    25047.38    26686.85    559.41 o 
   4   2   7    13569.95    14343.49    204.69 o 
   6   2   7       52.12       78.28     28.10 o 
   8   2   7     6921.44     7148.10    285.05 o 
  10   2   7      351.83      613.62    209.93 o 
  -9   3   7        4.72       77.33    137.88 o 
  -7   3   7        5.10       61.98     49.42 o 
  -5   3   7      132.55      169.11     42.62 o 
  -3   3   7     1980.19     1782.39     66.54 o 
  -1   3   7      981.95     1038.13     42.00 o 
   1   3   7     1034.92     1164.11     72.60 o 
   3   3   7     3227.77     3395.22    252.96 o 
   5   3   7     3004.83     3003.28    234.45 o 
   7   3   7      219.22      355.91     83.14 o 
   9   3   7        5.98      408.19    180.51 o 
 -10   4   7        6.08      114.03    139.33 o 
  -8   4   7      492.80      580.27    104.18 o 
  -6   4   7    14790.22    14873.42    418.97 o 
  -4   4   7    21237.79    19834.06    802.18 o 
  -2   4   7     9687.46     9647.91    130.52 o 
   0   4   7     1674.35     1550.47    104.52 o 
   2   4   7     4523.16     4124.72    246.27 o 
   4   4   7     2549.09     2321.47    189.34 o 
   6   4   7     1408.83     1461.87    127.56 o 
   8   4   7     5542.52     6031.98    270.12 o 
  -9   5   7      238.07      184.98    148.44 o 
  -7   5   7     1490.79     1704.22    149.42 o 
  -5   5   7      812.13      843.71     87.63 o 
  -3   5   7     8342.61     8244.91    129.98 o 
  -1   5   7    22321.69    22330.14    867.13 o 
   1   5   7     4092.11     4709.59    253.90 o 
   3   5   7     4269.31     3352.57    125.27 o 
   5   5   7     6266.20     5972.55    320.96 o 
   7   5   7       44.49       -8.11     67.74 o 
   9   5   7      288.02      416.49    330.16 o 
  -8   6   7       65.92      150.99     73.41 o 
  -6   6   7      598.52      619.30     89.19 o 
  -4   6   7      285.40      377.33    135.82 o 
  -2   6   7        6.98      129.33     39.22 o 
   0   6   7     1103.14     1269.31     95.94 o 
   2   6   7      246.39      260.08     82.67 o 
   4   6   7     1249.93     1152.45    153.87 o 
   6   6   7     1221.89     1228.60    287.88 o 
   8   6   7      435.61      332.61     96.41 o 
  -9   7   7     1205.54     1233.01    245.42 o 
  -7   7   7      185.47      151.83     68.93 o 
  -5   7   7       74.76      176.16     62.89 o 
  -3   7   7      791.58      656.74     67.92 o 
  -1   7   7    20391.51    19723.32    304.87 o 
   1   7   7       77.02      129.80     71.55 o 
   3   7   7    22779.44    21830.06    609.69 o 
   5   7   7     4742.26     4619.30    304.18 o 
   7   7   7      186.73      327.06    202.61 o 
  -8   8   7      179.09      265.28     94.05 o 
  -6   8   7     1297.88     1300.39    130.96 o 
  -4   8   7     1127.57      992.81    109.48 o 
  -2   8   7      306.73      225.30     49.41 o 
   0   8   7     8715.69     9307.98    279.67 o 
   2   8   7     6144.02     6513.14    343.05 o 
   4   8   7    18248.12    17698.77    602.61 o 
   6   8   7       25.71      198.43    112.21 o 
   8   8   7     1836.59     1839.34    178.33 o 
  -7   9   7       96.70       66.29     75.55 o 
  -5   9   7      286.92      288.42     79.12 o 
  -3   9   7      186.58      137.03     50.65 o 
  -1   9   7     1796.62     1581.57    104.58 o 
   1   9   7      392.51      314.23    107.44 o 
   3   9   7      386.73      190.44    104.84 o 
   5   9   7     1246.55     1497.94    209.63 o 
   7   9   7      137.65      142.17    113.43 o 
  -6  10   7     3581.73     3377.79    212.53 o 
  -4  10   7     2244.68     1936.35    160.80 o 
  -2  10   7       70.86      120.88     55.07 o 
   0  10   7      389.31      363.72    103.62 o 
   2  10   7      330.75      371.60    126.89 o 
   4  10   7      438.20      497.41    139.52 o 
   6  10   7        7.52      -32.18    120.41 o 
  -5  11   7       25.74      200.38     83.04 o 
  -3  11   7       32.92      105.97     56.08 o 
  -1  11   7     7343.84     7242.29    397.66 o 
   1  11   7      145.19       59.30     96.69 o 
   3  11   7       29.12      159.58    114.86 o 
   5  11   7      166.22      357.13    143.59 o 
  -4  12   7      429.51      360.46    108.05 o 
  -2  12   7        0.25       65.98     71.51 o 
   0  12   7      566.47      681.46    171.07 o 
   2  12   7       10.58       -5.59     98.86 o 
   4  12   7        7.14      126.54    121.26 o 
  -3  13   7     1497.79     1282.08    220.56 o 
  -1  13   7     3415.88     3310.87    299.04 o 
   1  13   7       84.28      251.87    136.26 o 
   3  13   7     4047.96     4506.94    385.86 o 
  -2  14   7      633.22      682.00    164.58 o 
   0  14   7       12.08      -13.17    102.18 o 
   2  14   7      539.90      839.08    182.31 o 
 -10   0   8     1579.18     1874.18    290.40 o 
  -8   0   8     3369.30     3080.06    299.69 o 
  -6   0   8     1694.86     1772.35    192.10 o 
  -4   0   8      219.08      207.34     26.00 o 
  -2   0   8    10238.07    10576.24    242.39 o 
   0   0   8    23299.79    23362.21    335.53 o 
   2   0   8     6631.31     6918.29     88.40 o 
   4   0   8    15504.22    14815.09    231.47 o 
   6   0   8     8616.22     8170.36    291.36 o 
   8   0   8       36.38      213.45     73.89 o 
  10   0   8       37.79      260.21    186.74 o 
  -9   1   8     1132.86     1091.97    120.26 o 
  -7   1   8      623.00      478.01     89.82 o 
  -5   1   8     8105.64     7939.77    178.82 o 
  -3   1   8     3118.44     2993.65     85.61 o 
  -1   1   8      829.42      914.84     49.03 o 
   1   1   8    26747.26    28595.99    360.51 o 
   3   1   8     4285.18     5211.16     88.14 o 
   5   1   8     3680.59     3883.33     86.10 o 
   7   1   8      720.48      688.06     66.31 o 
   9   1   8     1567.29     1844.60    190.99 o 
 -10   2   8      547.37      747.85    205.65 o 
  -8   2   8      405.36      430.15     79.51 o 
  -6   2   8       46.93       73.75     31.62 o 
  -4   2   8     1180.62     1313.09     79.59 o 
  -2   2   8     3544.54     3587.37     75.93 o 
   0   2   8     2058.80     2008.86     83.55 o 
   2   2   8      173.75      199.42     33.30 o 
   4   2   8     1612.71     1518.40     74.81 o 
   6   2   8     2537.98     2503.13    200.57 o 
   8   2   8        6.56       61.28     59.55 o 
  10   2   8      270.44      252.86    134.61 o 
  -9   3   8      563.61      764.80    189.89 o 
  -7   3   8      282.04      309.47     54.65 o 
  -5   3   8     4501.33     3694.84    157.27 o 
  -3   3   8    10478.07     9127.97    351.45 o 
  -1   3   8     9600.71     9434.84    147.00 o 
   1   3   8    30156.11    32063.62    362.97 o 
   3   3   8     7769.11     8358.02    313.11 o 
   5   3   8     2472.18     2513.86     96.47 o 
   7   3   8      361.87      435.32     85.91 o 
   9   3   8     2390.68     2648.72    293.79 o 
  -8   4   8      557.91      643.51    111.88 o 
  -6   4   8     1238.50     1338.50     96.07 o 
  -4   4   8     3461.74     3373.86    148.45 o 
  -2   4   8     3689.06     3640.41     82.64 o 
   0   4   8      738.36      797.65    103.84 o 
   2   4   8     1460.47     1585.07     81.68 o 
   4   4   8     7050.85     6629.88    315.79 o 
   6   4   8     4500.06     4443.81    214.37 o 
   8   4   8        4.76       40.81     73.94 o 
  -9   5   8      398.65      708.58    202.89 o 
  -7   5   8      145.84      151.93     57.43 o 
  -5   5   8     8211.54     7911.92    244.86 o 
  -3   5   8     2297.21     2065.61     66.56 o 
  -1   5   8     7848.94     7620.25    196.72 o 
   1   5   8     4151.25     4042.89    155.64 o 
   3   5   8     7526.84     7812.84    699.93 o 
   5   5   8     1143.66     1379.66    127.68 o 
   7   5   8      396.75      411.81     87.08 o 
   9   5   8      903.39      797.82    126.51 o 
  -8   6   8      875.04     1186.28    142.99 o 
  -6   6   8      794.23      738.11     96.72 o 
  -4   6   8      455.77      478.59     77.12 o 
  -2   6   8     5519.28     5474.70    151.27 o 
   0   6   8    15098.27    14230.70    392.34 o 
   2   6   8       85.03       76.79     60.73 o 
   4   6   8    16432.50    15651.14    521.83 o 
   6   6   8     2133.44     2279.72    165.15 o 
   8   6   8       59.52       69.65     81.12 o 
  -9   7   8       15.12      295.98    193.42 o 
  -7   7   8      168.33      229.11     76.12 o 
  -5   7   8     1177.40     1112.07    129.74 o 
  -3   7   8      799.85      690.74     64.86 o 
  -1   7   8     3425.82     3506.29    158.44 o 
   1   7   8     1251.66     1280.29    149.12 o 
   3   7   8      406.60      470.39    118.75 o 
   5   7   8       58.92      -33.24     84.64 o 
   7   7   8      591.07      811.08    153.75 o 
  -8   8   8      236.63      303.74     87.34 o 
  -6   8   8       29.96       24.88     68.06 o 
  -4   8   8      184.19       89.06     65.84 o 
  -2   8   8      189.08      202.49     55.25 o 
   0   8   8     6303.97     6478.56    236.74 o 
   2   8   8      178.44      184.09     82.04 o 
   4   8   8     1726.19     1875.03    213.82 o 
   6   8   8     1433.32     1118.89    190.04 o 
   8   8   8      154.82      131.61     84.58 o 
  -7   9   8      388.07      347.79     97.07 o 
  -5   9   8    12151.35    11188.45    358.59 o 
  -3   9   8       83.31       81.81     47.14 o 
  -1   9   8     3062.16     3283.22    178.36 o 
   1   9   8     7873.48     8220.57    396.18 o 
   3   9   8     4022.59     3742.91    288.62 o 
   5   9   8       30.71        1.82     88.89 o 
   7   9   8       46.19      144.53    112.89 o 
  -6  10   8        7.27       51.74     71.40 o 
  -4  10   8      302.83      369.81     94.25 o 
  -2  10   8      942.75      872.50     88.28 o 
   0  10   8      242.14      245.57    108.04 o 
   2  10   8      601.56      630.58    140.17 o 
   4  10   8      279.28      247.28    108.18 o 
   6  10   8      133.47       59.02     97.53 o 
  -5  11   8     1045.30     1285.38    149.26 o 
  -3  11   8     1454.28     1422.25    145.42 o 
  -1  11   8     1159.40     1138.12    171.32 o 
   1  11   8      672.25      788.19    153.12 o 
   3  11   8     2068.01     2001.47    246.33 o 
   5  11   8      358.55      506.38    161.98 o 
  -4  12   8      154.14      183.96     89.99 o 
  -2  12   8      819.84      970.32    169.08 o 
   0  12   8     4139.82     4050.06    320.22 o 
   2  12   8       22.35       35.84    111.57 o 
   4  12   8     2687.92     2784.26    305.99 o 
  -1  13   8       23.88      -15.35     86.91 o 
   1  13   8       32.93       85.54    125.15 o 
   3  13   8        4.95      164.28    122.16 o 
  -2  14   8        5.02       32.59    109.03 o 
   0  14   8      905.20     1023.30    201.44 o 
   2  14   8      526.64      445.30    152.78 o 
  -9   1   9     1744.22     1753.55    183.25 o 
  -7   1   9     3945.64     3761.12    168.51 o 
  -5   1   9     2265.17     2221.75     85.42 o 
  -3   1   9     4890.23     4193.52    213.80 o 
  -1   1   9     5512.64     5552.30    103.52 o 
   1   1   9    77977.15    80353.36    635.19 o 
   3   1   9      130.84      160.11     25.59 o 
   5   1   9    25254.63    24935.22    275.75 o 
   7   1   9     6781.77     6810.83    182.37 o 
   9   1   9        5.03      196.64    151.33 o 
 -10   2   9       51.89      -58.67    117.53 o 
  -8   2   9      172.17      315.64     75.29 o 
  -6   2   9     2241.71     2256.52     93.84 o 
  -4   2   9   108350.43   107667.73    556.77 o 
  -2   2   9     9770.56    10196.90    133.80 o 
   0   2   9     6396.06     6118.57    220.98 o 
   2   2   9    15460.10    14930.46    189.97 o 
   4   2   9     2138.39     1960.85     85.56 o 
   6   2   9     1871.39     1803.39    134.31 o 
   8   2   9      131.66      256.39     63.59 o 
  -9   3   9       81.26      125.26     81.38 o 
  -7   3   9       71.96       70.34     67.33 o 
  -5   3   9        2.97       18.38     22.60 o 
  -3   3   9      628.70      576.85     62.57 o 
  -1   3   9      689.35      718.12     47.01 o 
   1   3   9     5035.46     5578.91    157.45 o 
   3   3   9    23939.29    26565.27    568.26 o 
   5   3   9       45.85       62.69     34.97 o 
   7   3   9       28.67       -7.68     84.10 o 
   9   3   9       51.23      219.85    123.66 o 
  -8   4   9      785.25      662.12    111.76 o 
  -6   4   9     4069.57     3779.71    149.38 o 
  -4   4   9    27382.63    27796.87   1288.30 o 
  -2   4   9    21626.60    21306.14    266.21 o 
   0   4   9    29666.88    29905.96    376.05 o 
   2   4   9    33985.55    35173.51    352.92 o 
   4   4   9     6934.15     7186.66    330.08 o 
   6   4   9        6.10        2.35    109.32 o 
   8   4   9     1532.03     1678.11    161.59 o 
  -9   5   9      880.72      854.25    205.39 o 
  -7   5   9      395.70      394.62     77.50 o 
  -5   5   9     1401.89     1361.67    111.67 o 
  -3   5   9     1191.08     1194.50     52.38 o 
  -1   5   9     5483.53     4806.67    161.29 o 
   1   5   9      835.03      788.95     77.92 o 
   3   5   9        8.98       56.40     30.48 o 
   5   5   9    12960.05    12387.52    340.08 o 
   7   5   9     3648.45     3640.77    213.28 o 
   9   5   9      150.10      247.70    117.38 o 
  -8   6   9       80.66      192.27     93.16 o 
  -6   6   9      130.99      252.58     72.71 o 
  -4   6   9      143.93      100.01     55.07 o 
  -2   6   9      599.63      563.94    177.03 o 
   0   6   9        7.17       26.78     43.24 o 
   2   6   9     1099.24     1174.45    141.85 o 
   4   6   9     5903.66     5709.18    326.61 o 
   6   6   9        4.46      161.73    159.55 o 
   8   6   9      251.44      241.69     91.70 o 
  -9   7   9     1330.37     1680.56    272.54 o 
  -7   7   9     3281.08     3397.48    197.26 o 
  -5   7   9      149.97      195.17     65.56 o 
  -3   7   9      332.91      285.21     48.48 o 
  -1   7   9     3070.73     3110.32    150.65 o 
   1   7   9    18560.98    18422.74    394.87 o 
   3   7   9      910.52     1156.17    160.26 o 
   5   7   9     6486.36     6770.37    380.03 o 
   7   7   9     4728.59     4537.83    247.71 o 
  -8   8   9       68.79      112.20    127.72 o 
  -6   8   9      269.43      349.80     96.38 o 
  -4   8   9     8661.04     8116.93    290.83 o 
  -2   8   9     2424.94     2588.78    147.01 o 
   0   8   9    12463.50    11649.99    317.25 o 
   2   8   9     2083.29     2255.67    216.44 o 
   4   8   9     3199.75     2837.65    254.00 o 
   6   8   9      702.67      674.23    147.59 o 
   8   8   9      514.51      534.64    118.01 o 
  -7   9   9      134.04      200.72     80.51 o 
  -5   9   9      318.78      354.41     94.08 o 
  -3   9   9      538.49      614.33     94.23 o 
  -1   9   9      186.15      164.85     81.23 o 
   1   9   9     1891.92     1890.94    202.30 o 
   3   9   9     8214.92     8030.99    424.22 o 
   5   9   9      112.36      139.88     92.24 o 
   7   9   9       25.40      -22.38     78.83 o 
  -6  10   9       69.56       60.16     73.23 o 
  -4  10   9     1227.89     1222.32    164.49 o 
  -2  10   9     2155.37     2293.56    159.40 o 
   0  10   9     6056.32     5996.45    347.97 o 
   2  10   9    12106.94    12634.49    542.18 o 
   4  10   9       27.08      219.32    119.14 o 
   6  10   9       21.18       10.11    103.89 o 
  -5  11   9        7.97       78.51     73.98 o 
  -3  11   9       50.70       47.41     53.81 o 
  -1  11   9      228.71      326.50    109.39 o 
   1  11   9       46.62      -50.16     91.92 o 
   3  11   9       23.13       20.09    101.88 o 
   5  11   9      775.83      922.18    200.43 o 
  -4  12   9      318.44      323.24     96.36 o 
  -2  12   9      147.03      151.64    105.17 o 
   0  12   9     1112.19     1231.34    205.78 o 
   2  12   9      558.97      594.78    167.28 o 
   4  12   9      384.98      478.09    157.49 o 
  -1  13   9      128.30      298.96    145.36 o 
   1  13   9      796.26     1085.06    204.59 o 
   3  13   9      803.14     1153.18    215.89 o 
  -2  14   9      136.57      133.64    103.67 o 
   0  14   9     1569.98     1492.85    233.74 o 
   2  14   9      247.69      385.76    152.75 o 
 -10   0  10       31.88       40.52     89.92 o 
  -8   0  10     1648.85     1452.69    216.47 o 
  -6   0  10    14628.17    14089.21    509.08 o 
  -4   0  10    19729.99    19626.96    354.32 o 
  -2   0  10    53366.83    51840.31    527.10 o 
   0   0  10    32117.14    31107.22    432.73 o 
   2   0  10     8751.09     8934.99     92.58 o 
   4   0  10     3026.93     3049.70    178.73 o 
   6   0  10    11081.17    11583.77    471.29 o 
   8   0  10     4476.16     4569.87    233.09 o 
  10   0  10       32.70      272.62    152.26 o 
  -9   1  10       73.39       82.21     66.31 o 
  -7   1  10        0.48       36.28     56.66 o 
  -5   1  10      266.72      271.35     39.80 o 
  -3   1  10     4796.90     4828.93     99.39 o 
  -1   1  10    22627.95    23537.59    210.51 o 
   1   1  10     8181.53     8316.00    159.51 o 
   3   1  10    24796.54    27038.83    632.08 o 
   5   1  10     1196.40     1094.54     74.07 o 
   7   1  10       24.20       11.17     56.83 o 
   9   1  10      102.78      377.32    163.98 o 
 -10   2  10       10.69      132.41    136.96 o 
  -8   2  10     1368.96     1124.49    109.58 o 
  -6   2  10     2168.85     2169.22     92.24 o 
  -4   2  10    26396.63    27378.28    340.21 o 
  -2   2  10     3884.01     3726.48     86.72 o 
   0   2  10     7011.13     6908.75    237.91 o 
   2   2  10       73.60       61.60     37.08 o 
   4   2  10      117.36      166.61     37.98 o 
   6   2  10     6736.14     7021.36    252.41 o 
   8   2  10     9056.00     9005.29    253.00 o 
  -9   3  10      472.09      478.15     99.14 o 
  -7   3  10        1.26      -48.42     74.19 o 
  -5   3  10     3729.47     3720.91     95.21 o 
  -3   3  10    15591.52    14325.99    280.07 o 
  -1   3  10    16759.89    17064.89    212.56 o 
   1   3  10    46137.93    46625.80    464.06 o 
   3   3  10    31368.18    31113.49    415.27 o 
   5   3  10      355.11      395.03     51.00 o 
   7   3  10     2729.43     2546.60    170.11 o 
   9   3  10     1697.81     1650.27    188.36 o 
  -8   4  10      134.95      342.87     95.22 o 
  -6   4  10      715.34      841.74     81.25 o 
  -4   4  10     6831.51     7337.92    160.44 o 
  -2   4  10       72.99       50.52     28.80 o 
   0   4  10     3459.13     3576.88    219.45 o 
   2   4  10    12245.17    12625.43    228.01 o 
   4   4  10       18.90       37.79     49.26 o 
   6   4  10     1022.41     1172.74    219.75 o 
   8   4  10     2185.43     2087.10    172.39 o 
  -9   5  10        5.59      109.02    163.70 o 
  -7   5  10      133.97       19.23     58.62 o 
  -5   5  10      203.95       92.41     53.12 o 
  -3   5  10    11117.70    10435.27    232.87 o 
  -1   5  10     2261.72     2101.04    130.62 o 
   1   5  10     7659.97     7914.94    227.34 o 
   3   5  10    10486.57     9934.76    666.80 o 
   5   5  10     1305.90     1327.23    124.02 o 
   7   5  10       70.55       44.50     71.48 o 
   9   5  10      100.94      201.02     90.34 o 
  -8   6  10     1972.47     2013.17    178.10 o 
  -6   6  10     8773.20     8272.18    515.24 o 
  -4   6  10     1795.58     1784.72    132.60 o 
  -2   6  10    11491.02    11611.96    356.31 o 
   0   6  10     7694.07     7655.36    271.13 o 
   2   6  10     3984.59     4256.76    254.88 o 
   4   6  10     5328.97     5382.46    322.17 o 
   6   6  10     6999.95     6949.18    390.62 o 
   8   6  10     2539.24     2408.09    248.04 o 
  -7   7  10      394.79      264.78     75.69 o 
  -5   7  10       30.34       93.71     68.20 o 
  -3   7  10      385.33      282.72     50.55 o 
  -1   7  10     2771.13     2746.58    144.07 o 
   1   7  10     1514.71     1545.50    119.11 o 
   3   7  10      987.92      949.62    150.67 o 
   5   7  10       71.88       73.60     81.98 o 
   7   7  10       95.36      139.70     81.14 o 
  -8   8  10      520.38      452.71    178.41 o 
  -6   8  10     2044.73     1945.61    163.30 o 
  -4   8  10      550.94      633.69     99.31 o 
  -2   8  10     1642.51     1760.38    124.46 o 
   0   8  10      102.74       79.38     65.10 o 
   2   8  10     5825.72     5732.35    323.97 o 
   4   8  10     1409.33     1300.88    176.62 o 
   6   8  10     1424.94     1480.04    204.16 o 
   8   8  10     2210.70     2185.28    227.54 o 
  -7   9  10       52.06      116.32     76.70 o 
  -5   9  10       35.86      -38.97     74.59 o 
  -3   9  10     6912.13     6804.74    206.55 o 
  -1   9  10     1590.81     1619.66    128.68 o 
   1   9  10      895.50      936.94    152.17 o 
   3   9  10    10697.61    10783.90    487.30 o 
   5   9  10       53.77      -30.86     92.61 o 
   7   9  10      663.96      459.00    112.73 o 
  -6  10  10        2.12      -16.65     73.32 o 
  -4  10  10      276.81      249.73    167.45 o 
  -2  10  10     1389.81     1299.58    126.20 o 
   0  10  10      380.86      334.92    111.49 o 
   2  10  10    14770.60    14720.43    580.74 o 
   4  10  10       71.96       45.47    105.59 o 
   6  10  10       78.47       63.33     94.74 o 
  -5  11  10      529.94      408.12    163.00 o 
  -3  11  10     1844.19     1828.64    154.39 o 
  -1  11  10     2985.42     3229.57    198.68 o 
   1  11  10      868.86     1182.24    180.23 o 
   3  11  10     1618.99     2362.07    272.50 o 
   5  11  10        9.02      -41.26    100.35 o 
  -4  12  10        1.41        5.55    113.45 o 
  -2  12  10      123.37      248.19     85.15 o 
   0  12  10       25.92      126.13    110.08 o 
   2  12  10        8.00       93.45    131.26 o 
   4  12  10      970.78     1055.95    209.31 o 
  -3  13  10      100.82      -26.74    124.85 o 
  -1  13  10      381.19      274.59    128.75 o 
   1  13  10      306.76      378.61    153.07 o 
   3  13  10       18.95        2.58    107.40 o 
  -2  14  10       29.22      -38.21     96.13 o 
   0  14  10      114.58      222.12    141.51 o 
   2  14  10      351.46      423.52    142.09 o 
  -9   1  11       72.98       60.56     63.53 o 
  -7   1  11     2806.98     2547.12    142.16 o 
  -5   1  11     7878.22     7416.62    141.40 o 
  -3   1  11      381.38      367.98     35.42 o 
  -1   1  11    19019.20    18621.23    412.14 o 
   1   1  11     1220.75      992.06     35.69 o 
   3   1  11    10419.47    11773.49    194.38 o 
   5   1  11      500.51      419.96    100.34 o 
   7   1  11     4160.89     4529.16    183.05 o 
   9   1  11      736.27      981.75    206.44 o 
 -10   2  11     1196.57     1391.21    246.01 o 
  -8   2  11      443.78      396.91     78.59 o 
  -6   2  11      496.31      500.59     77.42 o 
  -4   2  11     3908.97     3777.21    134.60 o 
  -2   2  11     4745.68     4493.50    238.37 o 
   0   2  11     1232.71     1063.48    108.31 o 
   2   2  11     7157.28     7034.34    163.88 o 
   4   2  11    39609.63    38800.14    734.73 o 
   6   2  11      381.46      376.49     78.85 o 
   8   2  11       36.81       88.68     89.31 o 
  -9   3  11        1.55      -33.51     75.74 o 
  -7   3  11      452.40      389.34     91.96 o 
  -5   3  11      130.21      216.24     42.82 o 
  -3   3  11     1207.31     1072.48     48.73 o 
  -1   3  11     4900.19     5174.02    123.13 o 
   1   3  11    39908.52    44187.22    860.13 o 
   3   3  11     1060.66     1168.71     87.96 o 
   5   3  11       30.48       57.20     38.29 o 
   7   3  11       82.25       63.59     66.36 o 
   9   3  11       64.48      101.53     82.06 o 
  -8   4  11      168.37      275.01     95.93 o 
  -6   4  11        6.36       52.80     63.59 o 
  -4   4  11      310.94      297.59     50.58 o 
  -2   4  11     6902.08     6297.75    135.36 o 
   0   4  11    12964.00    13245.29    263.56 o 
   2   4  11     8769.22     8577.61    226.73 o 
   4   4  11    11664.50    11247.78    421.13 o 
   6   4  11      257.95      218.25     74.68 o 
   8   4  11      275.41      463.06    102.23 o 
  -9   5  11       40.11      220.56    156.87 o 
  -7   5  11     2111.23     2335.90    164.48 o 
  -5   5  11     1781.27     1688.85    124.23 o 
  -3   5  11       89.36      201.00     58.26 o 
  -1   5  11    23347.09    24036.02    366.35 o 
   1   5  11    31319.71    33900.70    460.50 o 
   3   5  11     1849.27     1860.89     91.04 o 
   5   5  11       42.42       68.66    168.80 o 
   7   5  11     3671.02     3742.07    266.31 o 
   9   5  11      713.67      586.72    120.05 o 
  -8   6  11      412.45      297.08    119.68 o 
  -6   6  11      726.82      522.13     89.80 o 
  -4   6  11       24.89       72.74     30.61 o 
  -2   6  11      326.78      420.74     78.20 o 
   0   6  11      367.30      374.43     64.28 o 
   2   6  11      776.77     1041.49    139.16 o 
   4   6  11       95.98      180.57     96.18 o 
   6   6  11       23.92      195.52    107.57 o 
   8   6  11       93.30      189.77     89.27 o 
  -7   7  11     3225.69     3563.31    206.67 o 
  -5   7  11     6731.33     6507.39    259.41 o 
  -3   7  11     1713.65     1915.57    116.25 o 
  -1   7  11     7423.88     7342.69    232.95 o 
   1   7  11      940.40      905.89     95.18 o 
   3   7  11     7333.85     7195.71    372.88 o 
   5   7  11       18.15       75.62     89.73 o 
   7   7  11     2146.56     2062.32    196.73 o 
  -8   8  11       98.11      311.19    108.42 o 
  -6   8  11      365.87      412.60     93.68 o 
  -4   8  11      326.22      277.75     59.71 o 
  -2   8  11      814.27      716.35     97.86 o 
   0   8  11     1125.65      979.71    124.94 o 
   2   8  11     7044.85     6330.09    341.35 o 
   4   8  11     3937.67     4030.27    302.99 o 
   6   8  11      275.98      335.21    117.36 o 
   8   8  11      162.38      242.20    139.57 o 
  -7   9  11       58.72      206.88    129.05 o 
  -5   9  11      324.67      357.99     87.21 o 
  -3   9  11      149.39      202.88     63.04 o 
  -1   9  11        8.74       81.21     59.80 o 
   1   9  11     6766.55     7254.38    379.00 o 
   3   9  11      172.42       88.81     91.48 o 
   5   9  11       25.41       69.86    113.21 o 
   7   9  11       15.27      123.90    160.08 o 
  -6  10  11       23.71      126.50     80.30 o 
  -4  10  11      160.98      172.94    117.52 o 
  -2  10  11     4824.44     4731.72    222.23 o 
   0  10  11     1145.25     1172.26    127.76 o 
   2  10  11      781.53      896.27    171.79 o 
   4  10  11     4049.57     4272.82    343.99 o 
   6  10  11      237.69      245.49    132.27 o 
  -5  11  11     1911.62     1613.40    239.08 o 
  -3  11  11     1092.50     1325.74    133.51 o 
  -1  11  11     2491.07     2470.92    178.24 o 
   1  11  11     3993.04     3894.49    305.25 o 
   3  11  11      478.47      391.41    136.29 o 
   5  11  11       99.44      -53.92     97.35 o 
  -4  12  11        1.12     -169.44    133.55 o 
  -2  12  11     1266.66     1234.88    142.31 o 
   0  12  11      305.93      266.04    118.57 o 
   2  12  11      804.28      589.68    168.64 o 
   4  12  11      681.84      776.96    187.16 o 
  -3  13  11       13.13       10.28    127.26 o 
  -1  13  11     1826.79     2054.44    248.97 o 
   1  13  11       22.94      118.69    111.42 o 
   3  13  11      145.85       -9.72    138.18 o 
  -2  14  11       57.19      203.57    117.05 o 
   0  14  11      209.45      325.09    143.97 o 
 -10   0  12       59.52       68.93     85.78 o 
  -8   0  12      506.58      426.21    154.83 o 
  -6   0  12    12529.73    11948.27    464.87 o 
  -4   0  12    95283.57    92920.65    521.53 o 
  -2   0  12     4524.06     4527.88    158.39 o 
   0   0  12    31675.45    29315.10    465.34 o 
   2   0  12    12383.13    12019.42    139.24 o 
   4   0  12       34.75       29.45     31.02 o 
   6   0  12      509.33      610.02    141.30 o 
   8   0  12     7262.89     7531.06    300.90 o 
  -9   1  12      283.00      248.17     82.16 o 
  -7   1  12      707.62      676.31     84.89 o 
  -5   1  12      509.50      496.69     42.94 o 
  -3   1  12      995.82      908.37     62.64 o 
  -1   1  12      367.64      413.38     89.10 o 
   1   1  12      657.58      719.66     49.47 o 
   3   1  12    11991.44    12717.50    180.38 o 
   5   1  12     4962.54     4837.35    278.38 o 
   7   1  12       53.13      135.50     71.50 o 
   9   1  12      260.38      412.37    141.19 o 
 -10   2  12       33.91      111.57    155.50 o 
  -8   2  12      109.43       97.45     64.71 o 
  -6   2  12    10609.51     9893.37    252.23 o 
  -4   2  12     3282.18     3161.79    122.25 o 
  -2   2  12     1340.43     1239.53     75.16 o 
   0   2  12    42665.51    42114.37    621.78 o 
   2   2  12      914.23      927.77     40.93 o 
   4   2  12       13.72       46.98     33.48 o 
   6   2  12       97.60      128.50     67.08 o 
   8   2  12       72.29       92.45    114.37 o 
  -9   3  12     2106.47     2077.59    186.48 o 
  -7   3  12       21.12      134.89     78.32 o 
  -5   3  12     3058.68     3130.04    112.81 o 
  -3   3  12     7270.18     6853.57    124.19 o 
  -1   3  12    33167.88    33015.66    335.83 o 
   1   3  12     5440.76     5621.00    170.95 o 
   3   3  12    12576.05    12913.68    272.04 o 
   5   3  12    25046.42    24739.82    449.17 o 
   7   3  12     2214.76     1940.95    156.21 o 
   9   3  12     3272.72     3076.81    219.70 o 
  -8   4  12       16.30       60.63    121.52 o 
  -6   4  12    11467.77    10856.91    335.16 o 
  -4   4  12      637.79      623.82    158.43 o 
  -2   4  12     2688.08     2542.81     90.70 o 
   0   4  12     1015.38     1062.10     82.02 o 
   2   4  12     4537.21     4739.73    171.14 o 
   4   4  12     1785.39     1843.72    126.78 o 
   6   4  12     1914.84     1887.00    147.13 o 
   8   4  12     1226.98     1108.18    133.38 o 
  -9   5  12      721.12      813.05    207.04 o 
  -7   5  12       15.83        3.20     80.55 o 
  -5   5  12      810.66      536.00    121.47 o 
  -3   5  12      656.51      630.49     60.16 o 
  -1   5  12     8214.49     8546.72    227.15 o 
   1   5  12    11549.72    12041.23    282.14 o 
   3   5  12       53.35       91.91     32.41 o 
   5   5  12     6467.52     6519.47    249.65 o 
   7   5  12       32.12      130.23    121.04 o 
   9   5  12      209.96      117.49     86.52 o 
  -8   6  12      289.74      234.68     96.41 o 
  -6   6  12     4201.38     4249.83    210.78 o 
  -4   6  12    14756.42    15944.56    319.88 o 
  -2   6  12     3341.10     3403.15    149.49 o 
   0   6  12    19685.03    19649.64    419.59 o 
   2   6  12     7386.58     8091.23    255.70 o 
   4   6  12     1418.13     1362.56    177.47 o 
   6   6  12      532.41      583.39    185.32 o 
   8   6  12     4286.59     3930.63    243.99 o 
  -7   7  12        4.65       49.37     70.07 o 
  -5   7  12      763.46      918.78    171.97 o 
  -3   7  12      146.80      149.20    162.34 o 
  -1   7  12      222.26      268.28     64.77 o 
   1   7  12     2177.97     2420.97    146.00 o 
   3   7  12     8453.41     7705.90    386.29 o 
   5   7  12      272.63      326.07    129.04 o 
   7   7  12       31.35       90.60     77.36 o 
  -8   8  12      261.68      256.98    154.34 o 
  -6   8  12      536.08      590.58    105.71 o 
  -4   8  12     3778.25     3485.31    292.66 o 
  -2   8  12       11.16       10.95     48.09 o 
   0   8  12    30113.12    29843.77    894.37 o 
   2   8  12     1979.25     1746.09    191.91 o 
   4   8  12       37.50        6.81     98.66 o 
   6   8  12       33.52      106.72     90.22 o 
   8   8  12      298.30      491.86    113.92 o 
  -7   9  12       28.84      146.87     80.50 o 
  -5   9  12      181.85       96.93     98.52 o 
  -3   9  12      582.55      712.15     93.02 o 
  -1   9  12      919.30      946.60    106.41 o 
   1   9  12     1744.74     1922.51    204.47 o 
   3   9  12     1277.60     1032.88    167.13 o 
   5   9  12     9363.86     8719.60    476.50 o 
   7   9  12      197.19      151.38     84.58 o 
  -6  10  12      536.61      336.81    141.46 o 
  -4  10  12      271.98       60.21    103.87 o 
  -2  10  12       11.06      129.71     70.32 o 
   0  10  12     5748.12     5253.25    247.12 o 
   2  10  12     1207.38     1436.32    196.82 o 
   4  10  12      150.99      154.84    118.00 o 
   6  10  12     1611.72     1781.58    259.27 o 
  -5  11  12     1063.31      780.78    184.27 o 
  -3  11  12       23.19       16.83     84.91 o 
  -1  11  12      377.40      393.37     87.84 o 
   1  11  12     5787.80     5957.68    389.52 o 
   3  11  12      269.69      501.92    158.68 o 
   5  11  12     1892.22     2135.94    278.81 o 
  -4  12  12      108.44      258.64    150.69 o 
  -2  12  12     1172.88     1206.90    142.45 o 
   0  12  12     1985.62     2101.38    242.00 o 
   2  12  12     1329.22     1218.89    204.49 o 
   4  12  12      302.58      196.43    125.66 o 
  -3  13  12      268.61      563.62    196.16 o 
  -1  13  12       24.48      -20.18     90.35 o 
   1  13  12      265.79      170.14    119.50 o 
   3  13  12       13.80       86.71    132.09 o 
   0  14  12     1946.10     1962.39    260.95 o 
  -9   1  13        1.91      -34.94     64.22 o 
  -7   1  13     1389.62     1276.69    134.63 o 
  -5   1  13     4314.43     4052.20    107.02 o 
  -3   1  13    12171.13    11724.88    197.50 o 
  -1   1  13       16.49      101.87     80.66 o 
   1   1  13    83536.90    81535.52    683.64 o 
   3   1  13    13034.73    13538.51    214.61 o 
   5   1  13     2098.74     2122.71    189.88 o 
   7   1  13     3629.84     3524.16    202.25 o 
   9   1  13      936.66      748.64    119.49 o 
  -8   2  13     2805.57     2932.22    258.74 o 
  -6   2  13      149.21      391.78     75.94 o 
  -4   2  13     4591.13     4413.69    144.83 o 
  -2   2  13    19843.93    20059.27    438.50 o 
   0   2  13    17573.53    17665.22    418.74 o 
   2   2  13     6347.96     6988.07    112.38 o 
   4   2  13     2663.24     2447.92    105.05 o 
   6   2  13    18638.97    18490.22    530.32 o 
   8   2  13        3.05       20.81     65.00 o 
  -9   3  13        1.84       29.54    170.45 o 
  -7   3  13       79.25      137.58     75.23 o 
  -5   3  13      543.81      502.45     56.41 o 
  -3   3  13      757.45      932.41     52.07 o 
  -1   3  13      353.83      435.13     49.38 o 
   1   3  13     1308.90     1696.69    100.40 o 
   3   3  13     4674.68     5059.81    172.12 o 
   5   3  13     1162.44     1200.68     85.85 o 
   7   3  13       28.26      181.83     72.60 o 
   9   3  13       32.72       45.09     98.11 o 
  -8   4  13     3602.13     3509.22    230.42 o 
  -6   4  13     5894.62     5636.55    250.52 o 
  -4   4  13    10345.69    10095.48    239.08 o 
  -2   4  13     3835.99     3863.51    115.02 o 
   0   4  13     1221.48     1056.14     85.25 o 
   2   4  13      109.34       63.32     42.60 o 
   4   4  13    15726.72    15567.12    343.97 o 
   6   4  13    10234.91    10244.72    696.29 o 
   8   4  13     3956.60     3855.25    234.86 o 
  -9   5  13      314.03      342.00    122.21 o 
  -7   5  13       11.93       83.93     78.24 o 
  -5   5  13     2413.11     2013.39    209.22 o 
  -3   5  13     8757.21     8502.85    167.51 o 
  -1   5  13     1632.14     1620.53     86.33 o 
   1   5  13    12749.35    11983.05    286.21 o 
   3   5  13     2505.14     2000.02    251.40 o 
   5   5  13      938.69      827.88     98.77 o 
   7   5  13     1641.98     1647.67    150.47 o 
   9   5  13     1222.29     1035.59    149.87 o 
  -8   6  13      439.84      408.09    176.70 o 
  -6   6  13      220.11      -51.66     98.44 o 
  -4   6  13       12.81       44.14     64.35 o 
  -2   6  13        7.92       43.00     91.34 o 
   0   6  13      588.81      644.48    134.08 o 
   2   6  13     2231.46     2220.28    144.86 o 
   4   6  13      227.31      260.94     98.75 o 
   6   6  13     1019.68     1049.30    125.15 o 
   8   6  13       15.32        7.44    131.57 o 
  -7   7  13       94.66      -79.71    114.33 o 
  -5   7  13     2092.65     2193.40    244.82 o 
  -3   7  13     6015.60     5580.62    196.91 o 
  -1   7  13      191.67      191.14     59.19 o 
   1   7  13    22044.48    22444.72    439.28 o 
   3   7  13     4972.28     4816.56    313.73 o 
   5   7  13     2108.05     2198.34    232.90 o 
   7   7  13      447.44      469.00    105.37 o 
  -8   8  13      918.68     1014.36    149.60 o 
  -6   8  13        8.61      284.06    130.21 o 
  -4   8  13     1197.57     1298.67    197.25 o 
  -2   8  13     4851.18     4908.91    204.98 o 
   0   8  13     9479.81     9423.32    295.14 o 
   2   8  13    13623.61    12897.64    500.11 o 
   4   8  13      120.22       58.11     80.92 o 
   6   8  13     3130.44     3265.68    214.50 o 
  -7   9  13      164.77      286.74    151.48 o 
  -5   9  13       95.42       63.44    118.47 o 
  -3   9  13     1257.68     1126.35    108.53 o 
  -1   9  13      154.46      133.18     65.03 o 
   1   9  13       18.18       72.34     60.13 o 
   3   9  13     1024.12      922.96    158.42 o 
   5   9  13      169.63      296.45    115.05 o 
   7   9  13       34.85      195.50    104.12 o 
  -6  10  13      693.77      805.40    185.88 o 
  -4  10  13      498.99      489.84    151.20 o 
  -2  10  13      505.76      665.24    100.34 o 
   0  10  13      384.53      355.75     88.57 o 
   2  10  13      112.64      202.29    124.60 o 
   4  10  13      474.74      542.95    154.66 o 
   6  10  13     3312.75     4031.44    361.57 o 
  -5  11  13       83.16      225.31    138.32 o 
  -3  11  13     1514.73     1564.07    214.59 o 
  -1  11  13     1190.53     1075.17    192.42 o 
   1  11  13      909.47     1032.59    186.88 o 
   3  11  13       48.69       67.18    111.12 o 
   5  11  13      244.63      392.21    160.41 o 
  -4  12  13        8.29       74.18    141.64 o 
  -2  12  13      349.06      383.71    110.45 o 
   0  12  13      130.35      146.52    105.49 o 
   2  12  13      246.96      377.32    161.51 o 
   4  12  13       54.44      123.10    128.57 o 
  -3  13  13     1834.07     2348.31    297.66 o 
  -1  13  13       27.61      -51.77     96.98 o 
   1  13  13     3360.06     3653.86    351.04 o 
   3  13  13       30.86      120.93    135.39 o 
  -8   0  14       10.71        1.18    162.02 o 
  -6   0  14      249.95      185.64     79.52 o 
  -4   0  14      869.07      890.29     60.38 o 
  -2   0  14    10436.86     9989.88    231.35 o 
   0   0  14     7399.88     7249.99    254.15 o 
   2   0  14    50994.55    49142.89    606.90 o 
   4   0  14    12981.47    12549.98    175.89 o 
   6   0  14        4.11      187.94    107.05 o 
   8   0  14      470.23      558.75    124.04 o 
  -9   1  14       33.47       72.97     73.87 o 
  -7   1  14     2940.17     2732.12    151.50 o 
  -5   1  14      470.34      458.48     66.42 o 
  -3   1  14     4340.56     4432.30    146.08 o 
  -1   1  14     2375.85     1982.72    160.38 o 
   1   1  14     2444.09     2897.40    116.79 o 
   3   1  14        6.22       21.24     22.31 o 
   5   1  14     3671.45     3717.35    249.70 o 
   7   1  14     3652.36     3634.48    375.64 o 
   9   1  14      351.23      368.57    129.09 o 
  -8   2  14       52.65       42.96     61.71 o 
  -6   2  14      680.96      858.01     95.16 o 
  -4   2  14     3514.18     2996.51    215.23 o 
  -2   2  14      619.15      598.90     56.56 o 
   0   2  14     2215.32     2254.00    168.38 o 
   2   2  14     1868.93     1749.76     60.17 o 
   4   2  14     1216.41     1128.45    102.98 o 
   6   2  14      195.47      162.28     65.42 o 
   8   2  14      261.84      292.01    193.05 o 
  -9   3  14      366.53      394.22    107.64 o 
  -7   3  14     1582.19     1649.60    151.98 o 
  -5   3  14     1228.46     1212.99     83.05 o 
  -3   3  14    12422.91    12084.87    180.81 o 
  -1   3  14    22741.60    22547.86    435.13 o 
   1   3  14     1651.97     1738.28    121.58 o 
   3   3  14     1070.54     1141.77     76.35 o 
   5   3  14     2927.69     3251.30    171.42 o 
   7   3  14     3624.06     3578.18    210.39 o 
   9   3  14       16.86      -32.76     98.27 o 
  -8   4  14      658.67      540.05    115.13 o 
  -6   4  14     3358.29     2980.12    220.40 o 
  -4   4  14     2262.95     2148.87    164.53 o 
  -2   4  14       53.84       36.76     29.85 o 
   0   4  14      214.61      228.99     54.13 o 
   2   4  14     9527.60     9521.77    251.79 o 
   4   4  14     2411.17     2534.86    142.94 o 
   6   4  14      174.76      184.81     73.85 o 
   8   4  14      163.68      140.17     72.49 o 
  -9   5  14      430.57      178.00     81.13 o 
  -7   5  14     2611.74     2384.06    182.38 o 
  -5   5  14      281.70      208.23    108.70 o 
  -3   5  14     3106.99     2857.29    101.19 o 
  -1   5  14     8275.27     8373.66    188.72 o 
   1   5  14     2125.80     2346.97    135.70 o 
   3   5  14        0.33       -6.95     25.19 o 
   5   5  14      980.17     1232.46    152.98 o 
   7   5  14     3033.14     2731.94    193.54 o 
  -8   6  14        0.28       47.80     88.42 o 
  -6   6  14       26.22      118.21    111.06 o 
  -4   6  14      936.87     1077.29     78.26 o 
  -2   6  14     7101.66     6876.67    214.52 o 
   0   6  14      337.39      365.78     72.43 o 
   2   6  14    28965.59    29752.45    495.60 o 
   4   6  14     4514.47     4312.88    309.46 o 
   6   6  14      722.37      823.99    112.16 o 
   8   6  14      373.58      569.75    120.21 o 
  -7   7  14       91.11      136.42    127.94 o 
  -5   7  14      196.89      281.04    131.05 o 
  -3   7  14     3815.78     3683.72    213.30 o 
  -1   7  14      346.66      352.14     70.53 o 
   1   7  14       59.35      180.25     79.37 o 
   3   7  14        7.42      116.93    102.39 o 
   5   7  14     1971.63     2193.35    243.17 o 
   7   7  14       99.39      199.84    188.93 o 
  -8   8  14       63.37      123.84    101.84 o 
  -6   8  14       16.04       62.03    108.28 o 
  -4   8  14      345.78      554.57    157.96 o 
  -2   8  14      931.29     1202.14    114.91 o 
   0   8  14     1307.24     1252.19    119.81 o 
   2   8  14     1541.07     1627.07    197.28 o 
   4   8  14     1518.65     1452.11    201.15 o 
   6   8  14       47.76      -41.11     79.03 o 
  -7   9  14     4175.64     3783.14    352.88 o 
  -5   9  14      111.43      354.93    147.96 o 
  -3   9  14     3372.84     3334.67    178.71 o 
  -1   9  14     7145.98     7264.85    272.20 o 
   1   9  14     1649.71     1415.25    172.54 o 
   3   9  14      481.49      476.84    126.68 o 
   5   9  14      197.51      411.99    151.96 o 
   7   9  14     5391.05     5246.12    292.42 o 
  -6  10  14      146.32      365.30    151.61 o 
  -4  10  14      565.71      270.55    137.58 o 
  -2  10  14      202.85      157.38     67.93 o 
   0  10  14       54.36      220.30     75.38 o 
   2  10  14        7.07      109.34    102.76 o 
   4  10  14        0.83       41.99    115.47 o 
   6  10  14        3.66      -13.58    103.49 o 
  -5  11  14      244.92       99.22    121.54 o 
  -3  11  14     1139.96     1224.41    214.59 o 
  -1  11  14     1111.00     1152.83    132.86 o 
   1  11  14     1391.11     1428.50    208.23 o 
   3  11  14      214.13      248.26    147.97 o 
   5  11  14      217.07      288.13    142.16 o 
  -4  12  14      451.84      416.64    157.50 o 
  -2  12  14     2176.09     2106.34    176.07 o 
   0  12  14      106.76      -13.90     82.74 o 
   2  12  14     4443.12     4259.98    367.01 o 
   4  12  14      380.02      570.08    178.80 o 
  -3  13  14        4.56      316.18    159.20 o 
  -1  13  14       90.54      127.05    126.54 o 
   1  13  14       56.00      225.09    139.52 o 
   3  13  14      112.60      227.95    150.88 o 
  -9   1  15      205.06      218.67     76.39 o 
  -7   1  15     1440.52     1337.81    111.23 o 
  -5   1  15     3884.66     3666.43    144.26 o 
  -3   1  15     4124.12     3953.86    119.04 o 
  -1   1  15    25933.56    26191.54    558.24 o 
   1   1  15     2881.66     2789.03     80.87 o 
   3   1  15    34527.49    33788.74    355.47 o 
   5   1  15     7678.39     7305.37    234.88 o 
   7   1  15     1296.77     1441.88    139.05 o 
   9   1  15     2207.01     2389.44    199.36 o 
  -8   2  15     1522.86     1251.56    115.99 o 
  -6   2  15    17950.21    17206.06    333.58 o 
  -4   2  15        3.09       27.35     16.75 o 
  -2   2  15     7927.14     7671.94    169.78 o 
   0   2  15    20335.32    18963.30    458.11 o 
   2   2  15       35.74       46.32     20.38 o 
   4   2  15     8822.57     8144.31    212.70 o 
   6   2  15       83.06      197.13     72.58 o 
   8   2  15     1828.66     1819.10    164.92 o 
  -9   3  15       51.35       20.85     86.52 o 
  -7   3  15       16.97      -27.75     77.18 o 
  -5   3  15       22.75       91.81     45.71 o 
  -3   3  15      351.01      341.27     47.30 o 
  -1   3  15      732.31      666.69     41.64 o 
   1   3  15    28150.39    31177.17    431.03 o 
   3   3  15      645.34      580.95     48.31 o 
   5   3  15        2.23       33.42    116.23 o 
   7   3  15      185.72      204.77    103.48 o 
   9   3  15      229.06      285.06    151.30 o 
  -8   4  15     2235.84     1628.52    164.88 o 
  -6   4  15     6841.29     6673.02    278.17 o 
  -4   4  15      787.33      798.29     47.46 o 
  -2   4  15    24557.83    23889.85    324.81 o 
   0   4  15    19722.45    20088.55    370.50 o 
   2   4  15     1380.47     1257.64    101.51 o 
   4   4  15      363.42      426.52     71.75 o 
   6   4  15     3663.61     3916.62    207.04 o 
   8   4  15     1053.00     1136.69    135.44 o 
  -9   5  15       33.79       96.24     89.46 o 
  -7   5  15      767.83      613.19    109.73 o 
  -5   5  15      868.15      953.82    124.76 o 
  -3   5  15     2200.43     2004.00     88.64 o 
  -1   5  15     2504.91     2858.69    121.04 o 
   1   5  15      631.14      499.40     70.90 o 
   3   5  15    12170.78    11478.85    452.92 o 
   5   5  15     4760.85     4719.50    217.04 o 
   7   5  15     2688.54     2444.93    186.29 o 
  -8   6  15      653.31      375.16    104.58 o 
  -6   6  15      142.90      147.80    120.30 o 
  -4   6  15      425.32      456.68    139.26 o 
  -2   6  15     2791.46     2816.56    145.83 o 
   0   6  15      193.52      251.19     65.20 o 
   2   6  15      332.32      460.14     81.93 o 
   4   6  15      179.34      139.07    101.32 o 
   6   6  15       83.92       33.85     70.79 o 
   8   6  15     1279.06     1249.41    150.06 o 
  -7   7  15      287.06      199.34    128.46 o 
  -5   7  15      803.95      674.96    160.53 o 
  -3   7  15     1510.70     1536.06    255.30 o 
  -1   7  15    14330.49    14519.28    343.32 o 
   1   7  15       73.56       93.42     67.06 o 
   3   7  15    16174.13    16899.49    596.44 o 
   5   7  15     3507.53     3453.71    203.75 o 
   7   7  15     1393.27     1272.41    144.51 o 
  -8   8  15      122.45      134.72    134.40 o 
  -6   8  15     2251.35     2318.23    270.59 o 
  -4   8  15      129.39       67.12    104.99 o 
  -2   8  15    14226.24    14034.91    348.73 o 
   0   8  15     1374.80     1394.83    123.57 o 
   2   8  15     4188.30     3693.39    280.71 o 
   4   8  15     2727.30     2539.37    257.70 o 
   6   8  15      923.73     1000.04    131.80 o 
  -7   9  15      148.44      484.06    169.51 o 
  -5   9  15       86.04      -54.02    110.78 o 
  -3   9  15        8.25      -10.69    134.22 o 
  -1   9  15     1660.45     1478.65    134.78 o 
   1   9  15     6771.26     6808.81    272.25 o 
   3   9  15      411.58      461.25    132.72 o 
   5   9  15       22.28      -38.16     97.30 o 
   7   9  15       12.15      157.51    120.96 o 
  -6  10  15      488.99      467.54    167.26 o 
  -4  10  15      140.77      218.88    141.62 o 
  -2  10  15     6123.98     6300.75    263.15 o 
   0  10  15     5761.67     5897.93    266.86 o 
   2  10  15      492.23      293.29    127.31 o 
   4  10  15       11.21        5.94     90.39 o 
   6  10  15      755.28      760.32    183.28 o 
  -5  11  15       79.66       58.19    128.30 o 
  -3  11  15        9.11      126.28    130.33 o 
  -1  11  15      402.09      613.79    108.12 o 
   1  11  15       12.14      -36.37     89.69 o 
   3  11  15     1403.24     1594.92    233.34 o 
   5  11  15       53.05      163.98    131.52 o 
  -4  12  15       81.74      144.28    130.42 o 
  -2  12  15      732.10      957.59    212.32 o 
   0  12  15        8.43      101.96    112.88 o 
   2  12  15      272.53      336.96    158.41 o 
   4  12  15      110.85      315.73    155.15 o 
  -3  13  15       15.10       70.02    141.62 o 
  -1  13  15     1384.53     1318.25    201.06 o 
   1  13  15       45.39      182.29    144.12 o 
  -8   0  16     3559.35     3519.91    223.94 o 
  -6   0  16     6980.54     6393.79    339.60 o 
  -4   0  16    32055.80    30378.62    588.85 o 
  -2   0  16    20747.74    21245.99    420.78 o 
   0   0  16      702.75      734.99     96.54 o 
   2   0  16     1530.98     1395.27     70.03 o 
   6   0  16      868.62      802.32    152.98 o 
   8   0  16     1825.75     1743.44    216.92 o 
  -9   1  16       81.81       79.77     85.77 o 
  -7   1  16      173.78      171.69     91.56 o 
  -5   1  16     2375.45     2435.44    121.52 o 
  -3   1  16     6816.66     7336.50    159.49 o 
  -1   1  16     8027.73     8530.12    329.63 o 
   1   1  16     6153.21     6136.43    136.73 o 
   3   1  16       81.94      132.77     21.74 o 
   5   1  16      723.45      730.16    113.15 o 
   7   1  16      630.27      586.22    167.66 o 
   9   1  16      479.58      520.57    112.30 o 
  -8   2  16       97.77      131.91     72.93 o 
  -6   2  16     1158.06     1104.12    102.76 o 
  -4   2  16     1592.33     1505.18     65.37 o 
  -2   2  16     2175.32     1954.47    199.29 o 
   0   2  16      153.04      246.25     90.48 o 
   2   2  16     1367.07     1337.66     58.02 o 
   4   2  16     8332.46     8450.90    238.00 o 
   6   2  16    22594.71    22630.31    475.03 o 
   8   2  16      320.62      324.80    215.50 o 
  -9   3  16      134.53      155.12     88.83 o 
  -7   3  16     1479.11     1398.94    143.06 o 
  -5   3  16     4996.32     5094.09    183.37 o 
  -3   3  16      665.10      674.05     52.54 o 
  -1   3  16    41624.11    39128.17    385.23 o 
   1   3  16    19909.36    19353.67    350.69 o 
   3   3  16      611.34      521.74     69.37 o 
   5   3  16    10217.89    10061.00    453.68 o 
   7   3  16     4360.15     4213.09    226.13 o 
   9   3  16      990.46      885.00    242.53 o 
  -8   4  16       26.19       66.85    203.11 o 
  -6   4  16      277.78      352.00     89.81 o 
  -4   4  16      850.97      926.90     52.83 o 
  -2   4  16      457.62      471.83     53.00 o 
   0   4  16     4890.33     5302.06    193.59 o 
   2   4  16      150.87      129.56     47.44 o 
   4   4  16     2868.37     2701.68    148.92 o 
   6   4  16     3612.45     3125.23    187.91 o 
   8   4  16     1166.34     1030.75    137.24 o 
  -9   5  16      133.43       69.87     88.16 o 
  -7   5  16       73.58       71.58     80.00 o 
  -5   5  16     3011.25     2844.11    222.77 o 
  -3   5  16      986.25     1054.44     71.09 o 
  -1   5  16     4626.37     4645.74    148.69 o 
   1   5  16    10058.94     9892.11    274.27 o 
   3   5  16       30.96       27.39     71.34 o 
   5   5  16      535.25      616.76     95.04 o 
   7   5  16      705.29      719.32    117.56 o 
  -8   6  16     2766.45     2232.32    195.52 o 
  -6   6  16     1834.84     1422.04    216.26 o 
  -4   6  16     7202.88     6614.96    387.94 o 
  -2   6  16     8089.83     8375.39    246.80 o 
   0   6  16      487.28      457.58     73.78 o 
   2   6  16       74.24       50.02     80.73 o 
   4   6  16    10693.03    10656.05    482.93 o 
   6   6  16     1253.23     1351.81    140.58 o 
   8   6  16      409.67      613.17    127.24 o 
  -7   7  16        4.87      -41.56    113.60 o 
  -5   7  16      101.78       21.74    103.03 o 
  -3   7  16       61.34       73.34     64.12 o 
  -1   7  16     2121.19     1940.49    157.17 o 
   1   7  16      390.21      542.90     88.62 o 
   3   7  16      267.81      181.77     93.64 o 
   5   7  16      516.26      429.53    105.64 o 
   7   7  16      420.69      488.84    110.50 o 
  -6   8  16        9.35       60.89    130.51 o 
  -4   8  16      862.85     1002.44    188.57 o 
  -2   8  16     1103.32     1132.30    111.74 o 
   0   8  16     4501.05     4416.09    211.67 o 
   2   8  16      789.32     1008.57    164.85 o 
   4   8  16     2436.07     2358.96    250.25 o 
   6   8  16     4194.35     4177.92    241.65 o 
  -7   9  16       69.97      187.85    130.23 o 
  -5   9  16     1788.57     2063.45    264.27 o 
  -3   9  16       10.74      -41.00     51.42 o 
  -1   9  16     2009.41     2320.63    160.78 o 
   1   9  16     8530.78     9021.18    481.22 o 
   3   9  16      936.48      887.44    164.51 o 
   5   9  16     1939.48     2105.70    260.53 o 
  -6  10  16      233.77      384.99    149.25 o 
  -4  10  16      841.47      815.59    191.90 o 
  -2  10  16        3.63       54.36     64.80 o 
   0  10  16    10905.92    10883.14    445.45 o 
   2  10  16      239.05      255.17    117.94 o 
   4  10  16       91.42      -38.94     91.87 o 
   6  10  16      376.12      342.50    164.57 o 
  -5  11  16      941.36      998.31    206.20 o 
  -3  11  16      704.04      918.56    201.92 o 
  -1  11  16      837.53     1022.26    132.99 o 
   1  11  16     1441.82     1341.76    206.82 o 
   3  11  16       10.47      150.25    117.14 o 
   5  11  16        8.94       83.49    115.46 o 
  -4  12  16      107.92       78.81    128.58 o 
  -2  12  16      301.36      412.08    105.36 o 
   0  12  16      249.39      223.88    119.80 o 
   2  12  16       14.97       97.31    130.56 o 
   4  12  16     1859.07     1642.16    247.67 o 
  -1  13  16      336.14      279.86    120.90 o 
   1  13  16       10.46      102.45    108.84 o 
  -9   1  17      705.21      722.59    106.56 o 
  -7   1  17     1646.18     1658.11    124.75 o 
  -5   1  17     1773.70     1842.37    114.46 o 
  -3   1  17    10816.21    10287.12    187.76 o 
  -1   1  17      337.72      647.65    115.03 o 
   1   1  17     1627.75     1641.66     65.31 o 
   3   1  17     6300.80     6025.99    181.57 o 
   5   1  17     8050.95     8162.27    220.73 o 
   7   1  17      267.53      243.04     82.73 o 
   9   1  17      966.43      952.47    111.56 o 
  -8   2  17      218.63      157.58     83.68 o 
  -6   2  17     1147.66     1175.32    102.13 o 
  -4   2  17     1350.12     1380.47     66.21 o 
  -2   2  17        6.87       17.27     91.52 o 
   0   2  17    17013.86    16184.29    447.12 o 
   2   2  17    42621.84    41648.19    305.52 o 
   4   2  17      103.45       54.07     52.63 o 
   6   2  17       85.73      162.23     55.49 o 
   8   2  17      481.70      638.53    115.42 o 
  -9   3  17      142.34       62.13     85.83 o 
  -7   3  17        3.44      160.72     84.44 o 
  -5   3  17       65.33      123.39     49.40 o 
  -3   3  17     1001.59     1019.24     65.93 o 
  -1   3  17    18669.12    19563.12    191.29 o 
   1   3  17      469.70      484.75     40.71 o 
   3   3  17        4.12       51.20     16.86 o 
   5   3  17      186.88      170.60     48.84 o 
   7   3  17      120.21      150.83     78.43 o 
  -8   4  17      165.19      333.18    107.34 o 
  -6   4  17      129.88      198.33     78.41 o 
  -4   4  17     2668.72     2619.49     89.90 o 
  -2   4  17     2723.85     2491.95    157.53 o 
   0   4  17     9773.16     9554.20    307.44 o 
   2   4  17    10405.71     9897.21    419.03 o 
   4   4  17       19.19       99.27     58.88 o 
   6   4  17     2439.41     2565.25    173.89 o 
   8   4  17      249.79      271.17    144.83 o 
  -7   5  17      458.86      650.63    113.88 o 
  -5   5  17     1661.57     1608.34    159.82 o 
  -3   5  17     7461.19     7266.01    172.57 o 
  -1   5  17    12381.76    12983.26    379.34 o 
   1   5  17     1211.60     1373.27    112.36 o 
   3   5  17      793.18      767.43    141.35 o 
   5   5  17     4564.40     4777.16    219.39 o 
   7   5  17      480.64      342.54     88.39 o 
  -8   6  17      513.47      430.49    130.18 o 
  -6   6  17       16.08      113.48    107.18 o 
  -4   6  17      282.70      118.13    123.12 o 
  -2   6  17      689.11      763.49     88.47 o 
   0   6  17      783.00      819.64     87.30 o 
   2   6  17      878.18     1014.74    110.09 o 
   4   6  17       36.29       12.71     92.91 o 
   6   6  17      288.47      404.98     89.03 o 
   8   6  17       22.60      -10.76     79.38 o 
  -7   7  17      956.90     1032.07    144.25 o 
  -5   7  17      868.34      901.10    185.70 o 
  -3   7  17     8990.38     9264.77    265.98 o 
  -1   7  17       94.35       85.48     47.65 o 
   1   7  17      205.28      193.20     67.05 o 
   3   7  17      176.15      163.88     97.11 o 
   5   7  17     6260.24     6609.71    278.00 o 
   7   7  17     2583.04     2499.62    196.93 o 
  -6   8  17       42.30      237.84    138.02 o 
  -4   8  17       47.05      -68.41    110.52 o 
  -2   8  17       11.81      126.99     72.82 o 
   0   8  17    10713.79    10761.77    329.00 o 
   2   8  17     3887.77     3977.55    212.40 o 
   4   8  17        3.89       80.18    120.59 o 
   6   8  17      442.47      529.40    105.67 o 
  -7   9  17       95.32      143.53    134.97 o 
  -5   9  17       39.25      154.32    145.92 o 
  -3   9  17        2.76      -16.25    102.73 o 
  -1   9  17     6021.44     5805.05    250.28 o 
   1   9  17      183.04      105.98     79.86 o 
   3   9  17      136.76       54.86     90.67 o 
   5   9  17        9.49       55.70     94.85 o 
  -6  10  17       61.49     -121.35    144.77 o 
  -4  10  17     1634.29     1238.35    218.64 o 
  -2  10  17      444.45      685.23    111.95 o 
   0  10  17      726.47      867.85    219.26 o 
   2  10  17     4043.25     4264.62    331.70 o 
   4  10  17       84.96       94.87    122.72 o 
   6  10  17     2071.63     2303.95    201.29 o 
  -5  11  17      700.94      455.26    158.09 o 
  -3  11  17     1767.58     1939.88    257.70 o 
  -1  11  17     2208.13     2009.83    174.44 o 
   1  11  17      620.90      659.70    162.18 o 
   3  11  17       14.49      128.01    123.73 o 
   5  11  17     1096.10     1042.96    223.62 o 
  -4  12  17      370.43      883.51    221.83 o 
  -2  12  17        8.58      102.22     93.17 o 
   0  12  17     1501.21     1457.84    223.13 o 
   2  12  17      862.19     1031.10    211.19 o 
  -1  13  17       19.54      145.40     86.26 o 
   1  13  17       30.15       68.80    109.59 o 
  -8   0  18     3907.81     4034.89    242.28 o 
  -6   0  18     8464.40     8457.71    400.75 o 
  -4   0  18     7134.80     6963.90    283.10 o 
  -2   0  18    29820.15    28565.85    767.31 o 
   0   0  18     2059.43     2066.90    160.17 o 
   2   0  18     8753.40     8117.80    169.57 o 
   4   0  18     1014.17     1291.78    158.10 o 
   6   0  18     7448.52     7611.53    356.48 o 
   8   0  18     1881.99     2025.24    239.95 o 
  -9   1  18      552.16      328.60     74.07 o 
  -7   1  18      613.68      636.80     87.48 o 
  -5   1  18      657.85      757.74     77.56 o 
  -3   1  18     1152.01     1363.60     74.80 o 
  -1   1  18     3283.43     3761.56    236.50 o 
   1   1  18     3980.71     3758.01     97.80 o 
   3   1  18     5448.13     4923.79     98.14 o 
   5   1  18      152.78      310.74     58.47 o 
   7   1  18     1642.70     1786.31    156.58 o 
   9   1  18       11.55      -21.12     65.09 o 
  -8   2  18     1398.17     1154.86    144.70 o 
  -6   2  18      225.82      275.23     68.97 o 
  -4   2  18      986.70     1050.52    103.44 o 
  -2   2  18    16744.17    16700.57    519.59 o 
   0   2  18     1168.76     1074.44    143.21 o 
   2   2  18      116.74       99.50     36.35 o 
   4   2  18     1677.78     1785.40    118.57 o 
   6   2  18       69.67       89.61     48.96 o 
   8   2  18      164.09      224.86    135.82 o 
  -9   3  18       42.26       32.68     81.10 o 
  -7   3  18     1221.95     1210.60    139.34 o 
  -5   3  18     2300.19     2361.46    118.91 o 
  -3   3  18     4100.44     4094.70    129.07 o 
  -1   3  18       59.42      112.18     29.84 o 
   1   3  18    18772.87    18342.26    226.96 o 
   3   3  18    25301.76    25487.23    285.50 o 
   5   3  18      431.85      447.23     63.14 o 
   7   3  18    10625.79     9760.43    348.58 o 
  -8   4  18     1754.17     1739.75    211.94 o 
  -6   4  18       13.95       47.24     76.06 o 
  -4   4  18       85.54      127.87     32.78 o 
  -2   4  18     1156.93     1123.70     76.48 o 
   0   4  18     1654.19     1778.37    101.84 o 
   2   4  18     6916.55     6818.01    147.59 o 
   4   4  18     3481.11     3450.74    171.65 o 
   6   4  18      997.10     1017.94    118.73 o 
   8   4  18      104.88      207.90     86.49 o 
  -7   5  18      612.76      624.47    116.56 o 
  -5   5  18      264.33      255.91     64.46 o 
  -3   5  18     3536.16     3437.06    125.62 o 
  -1   5  18     6301.69     6169.44    180.20 o 
   1   5  18     1908.94     1716.67    101.79 o 
   3   5  18     5724.80     5695.62    170.39 o 
   5   5  18      274.64      141.52     87.63 o 
   7   5  18      587.90      644.70    190.51 o 
  -8   6  18     1265.88     1342.86    166.14 o 
  -6   6  18     2005.23     1737.05    232.13 o 
  -4   6  18     8907.70     8594.54    456.71 o 
  -2   6  18    11148.62    11207.23    241.30 o 
   0   6  18      600.18      652.90     90.60 o 
   2   6  18     4435.96     4294.52    202.23 o 
   4   6  18      749.04      747.99    103.07 o 
   6   6  18     3047.59     2868.57    193.70 o 
   8   6  18     1069.52      960.15    206.83 o 
  -7   7  18      334.43      419.96    149.19 o 
  -5   7  18        9.37       63.63    115.97 o 
  -3   7  18     1249.68     1126.88    103.24 o 
  -1   7  18     2061.91     2016.46    141.48 o 
   1   7  18     5134.19     4796.28    220.91 o 
   3   7  18      211.71      437.09    139.50 o 
   5   7  18      190.03      122.44     75.89 o 
   7   7  18      782.00      875.23    139.53 o 
  -6   8  18      848.14      801.59    185.94 o 
  -4   8  18      239.66      452.17    146.51 o 
  -2   8  18    16122.04    16127.43    789.90 o 
   0   8  18      349.23      369.84     79.67 o 
   2   8  18       15.99      -26.01    100.74 o 
   4   8  18      623.08      667.90    159.02 o 
   6   8  18      940.06      853.29    126.18 o 
  -7   9  18      105.26       61.53    154.54 o 
  -5   9  18      193.98      255.82    149.79 o 
  -3   9  18      149.94        6.85    123.01 o 
  -1   9  18      283.28      175.69     97.58 o 
   1   9  18     2229.47     2257.05    172.69 o 
   3   9  18     8805.93     9561.43    492.46 o 
   5   9  18     1965.83     2122.02    260.45 o 
  -6  10  18       30.36       96.38    137.83 o 
  -4  10  18       14.28      182.86    130.72 o 
  -2  10  18     1868.05     1581.15    156.79 o 
   0  10  18      490.47      547.72    163.77 o 
   2  10  18      778.67      887.82    173.17 o 
   4  10  18     2471.65     2455.24    278.47 o 
  -5  11  18        7.59      -59.05    122.26 o 
  -3  11  18      372.73      603.81    179.98 o 
  -1  11  18     3038.55     3006.15    206.49 o 
   1  11  18     1873.34     2062.54    251.82 o 
   3  11  18     2092.83     2145.53    268.41 o 
  -4  12  18     1830.00     2117.78    284.51 o 
  -2  12  18     1088.03     1362.39    242.88 o 
   0  12  18       97.02      212.82    100.17 o 
   2  12  18      636.16      653.66    163.05 o 
  -1  13  18      210.91      216.35     92.12 o 
   1  13  18      158.78      238.24    111.27 o 
  -9   1  19      429.22      386.36     79.51 o 
  -7   1  19     1157.53     1238.87    111.02 o 
  -5   1  19     2617.69     2558.28    124.64 o 
  -3   1  19     2369.00     2216.80     91.20 o 
  -1   1  19    24931.01    23374.02    584.40 o 
   1   1  19     3377.83     3061.90    128.69 o 
   3   1  19    10297.83     9306.43    207.18 o 
   5   1  19    10671.08    10214.98    238.41 o 
   7   1  19     1185.20     1071.81    251.57 o 
  -8   2  19       86.65      183.56     90.46 o 
  -6   2  19     4543.05     4208.14    222.04 o 
  -4   2  19     7074.66     7147.25    243.19 o 
  -2   2  19     2984.88     3515.09    261.15 o 
   0   2  19       44.51       29.66     61.17 o 
   2   2  19     7050.18     6398.25    125.80 o 
   4   2  19    19063.38    18729.23    363.22 o 
   6   2  19     1278.97     1253.37     96.99 o 
   8   2  19     4418.02     3954.27    239.74 o 
  -9   3  19        4.23      220.81    103.21 o 
  -7   3  19      104.14      179.66     78.09 o 
  -5   3  19       98.22      197.69     57.90 o 
  -3   3  19       10.67       55.85     37.45 o 
  -1   3  19      221.29      174.03     36.01 o 
   1   3  19     3039.29     2816.05    235.02 o 
   3   3  19     1118.88     1016.55     53.87 o 
   5   3  19       98.25      108.71     48.97 o 
   7   3  19      160.39      184.98     75.63 o 
  -8   4  19      561.29      437.56    113.78 o 
  -6   4  19     4675.05     4580.85    241.18 o 
  -4   4  19     4572.84     4694.96    203.60 o 
  -2   4  19       86.63       75.81     43.08 o 
   0   4  19      452.82      589.21     71.52 o 
   2   4  19    21585.89    21442.08    259.79 o 
   4   4  19     9675.21     9443.00    277.32 o 
   6   4  19     1562.82     1706.91    148.40 o 
   8   4  19     3092.40     3157.33    218.16 o 
  -7   5  19      459.96      556.34    116.20 o 
  -5   5  19     1208.83     1302.90    113.99 o 
  -3   5  19     3319.35     3099.18    122.35 o 
  -1   5  19    12272.75    12122.92    252.77 o 
   1   5  19      588.33      634.58     72.01 o 
   3   5  19     3613.33     3397.45    134.12 o 
   5   5  19     2962.25     2884.58    176.40 o 
   7   5  19     1121.72     1033.84    129.40 o 
  -8   6  19       68.54       30.95     91.17 o 
  -6   6  19       16.72      -93.71    116.79 o 
  -4   6  19      440.25      488.23     88.87 o 
  -2   6  19      391.54      372.18     67.73 o 
   0   6  19     1123.83     1008.67    110.44 o 
   2   6  19        7.06       53.10     63.18 o 
   4   6  19     1870.98     2143.91    168.81 o 
   6   6  19      102.63      170.12     76.77 o 
  -7   7  19      672.31      668.46    207.65 o 
  -5   7  19      742.77      880.94    192.91 o 
  -3   7  19      553.04      663.75     85.99 o 
  -1   7  19    11050.30    11208.02    322.59 o 
   1   7  19      814.33      789.43    104.09 o 
   3   7  19     6019.24     6366.61    390.22 o 
   5   7  19     1595.89     1522.97    144.89 o 
   7   7  19      250.00      222.07     97.37 o 
  -6   8  19      907.42      731.90    188.54 o 
  -4   8  19      873.65      979.96    198.46 o 
  -2   8  19     3996.50     3981.62    201.18 o 
   0   8  19     2181.17     2195.02    159.05 o 
   2   8  19      225.65      327.45     84.73 o 
   4   8  19     2076.44     2436.80    266.12 o 
   6   8  19      752.84      735.29    120.31 o 
  -5   9  19      690.80      681.84    181.49 o 
  -3   9  19      149.79      384.39    155.26 o 
  -1   9  19      298.60      276.54     82.24 o 
   1   9  19     1207.73     1015.85    122.81 o 
   3   9  19      236.74      274.02    122.73 o 
   5   9  19       36.85      224.91    154.02 o 
  -6  10  19      359.73      606.98    186.77 o 
  -4  10  19      499.23      661.78    182.43 o 
  -2  10  19      101.11      151.70     72.94 o 
   0  10  19      734.02     1015.04    129.10 o 
   2  10  19     1164.21     1109.58    178.60 o 
   4  10  19     3680.37     4079.17    362.92 o 
  -5  11  19       46.87       73.90    136.40 o 
  -3  11  19      968.63     1305.04    236.76 o 
  -1  11  19     1819.95     2114.65    179.47 o 
   1  11  19        7.59      144.19    103.04 o 
   3  11  19      540.41      587.66    170.60 o 
  -2  12  19      329.86      318.05    167.13 o 
   0  12  19      978.70     1048.38    150.15 o 
   2  12  19       29.87      145.60    122.76 o 
  -8   0  20       33.23      -34.71     76.16 o 
  -6   0  20       47.83       53.38     87.78 o 
  -4   0  20     1288.11     1321.30    106.49 o 
  -2   0  20     6748.79     6606.10    156.58 o 
   0   0  20    45574.77    43805.34    744.77 o 
   2   0  20     5538.57     5386.25    227.49 o 
   4   0  20     1860.95     1700.83    181.86 o 
   6   0  20     2750.64     2652.45    225.89 o 
   8   0  20      436.24      346.30    127.14 o 
  -9   1  20      491.71      550.82     85.41 o 
  -7   1  20        3.33       28.43     64.71 o 
  -5   1  20     4263.76     4231.15    156.88 o 
  -3   1  20       49.22      116.96     41.27 o 
  -1   1  20      419.91      725.02     92.61 o 
   1   1  20     1993.72     1883.92     93.12 o 
   3   1  20     6126.77     6029.21    135.15 o 
   5   1  20     3325.88     3411.29    144.04 o 
   7   1  20      453.42      328.11    117.47 o 
  -8   2  20      373.08      337.76    107.52 o 
  -6   2  20     1797.87     1841.03    155.51 o 
  -4   2  20      499.75      528.97     85.26 o 
  -2   2  20     3142.18     3245.66    253.71 o 
   0   2  20     2985.80     2696.64    206.64 o 
   2   2  20       82.33      154.51     41.46 o 
   4   2  20     4388.48     4100.24    178.09 o 
   6   2  20      394.52      555.88     72.64 o 
   8   2  20      310.89      328.27    127.98 o 
  -9   3  20      344.47      537.12    127.79 o 
  -7   3  20        0.69       -2.87     77.52 o 
  -5   3  20     4004.28     4115.36    159.29 o 
  -3   3  20     5739.16     5420.93    157.23 o 
  -1   3  20       74.47      100.77     66.66 o 
   1   3  20      531.80      457.56    142.87 o 
   3   3  20     5860.74     5858.97    166.36 o 
   5   3  20     2410.32     2610.02    146.78 o 
   7   3  20      540.08      519.31    101.70 o 
  -8   4  20      752.47      592.12    117.34 o 
  -6   4  20     1091.79     1343.85    140.71 o 
  -4   4  20      266.55      463.36    162.02 o 
  -2   4  20      592.82      620.80     65.23 o 
   0   4  20     7849.89     7637.45    206.10 o 
   2   4  20       54.05       63.98     48.21 o 
   4   4  20     1766.29     1608.38    120.90 o 
   6   4  20      173.75       95.18     69.70 o 
   8   4  20      394.98      479.99    109.51 o 
  -7   5  20       17.22      -44.22     75.21 o 
  -5   5  20     1879.10     1926.45    146.55 o 
  -3   5  20     4150.67     4024.69    142.18 o 
  -1   5  20       11.63       65.38     46.52 o 
   1   5  20      349.24      445.57     67.79 o 
   3   5  20     1926.47     2008.43    104.49 o 
   5   5  20     4652.49     4563.14    219.41 o 
   7   5  20        6.25      -34.50     87.51 o 
  -8   6  20       31.24       50.01    116.49 o 
  -6   6  20       27.30       78.00    105.14 o 
  -4   6  20      639.43      749.14    101.42 o 
  -2   6  20      907.18     1101.10     85.92 o 
   0   6  20    17797.17    17317.05    326.47 o 
   2   6  20     3706.43     3616.57    191.82 o 
   4   6  20     1464.57     1591.15    131.72 o 
   6   6  20     1569.53     1592.18    149.46 o 
  -7   7  20        1.45     -119.53    101.77 o 
  -5   7  20     1627.52     1767.16    247.58 o 
  -3   7  20        7.29       64.77     70.57 o 
  -1   7  20      441.74      450.61    276.77 o 
   1   7  20       16.40       57.96     63.31 o 
   3   7  20     2934.97     2690.75    268.94 o 
   5   7  20        0.14       42.25    154.54 o 
   7   7  20       54.52      -37.22    105.87 o 
  -6   8  20      192.22      225.60    153.19 o 
  -4   8  20      122.00      326.82    153.46 o 
  -2   8  20     2756.37     2890.79    396.35 o 
   0   8  20     2261.01     2151.47    162.89 o 
   2   8  20      703.61      902.24    146.02 o 
   4   8  20      450.11      618.56    164.09 o 
   6   8  20      702.32      827.53    206.75 o 
  -5   9  20     2585.31     3143.94    335.40 o 
  -3   9  20     2688.91     2810.82    294.01 o 
  -1   9  20       51.12      113.90     73.89 o 
   1   9  20      619.40      646.77    111.02 o 
   3   9  20      669.59      611.65    164.33 o 
   5   9  20     5668.71     5712.46    429.94 o 
  -4  10  20        3.77      297.41    138.30 o 
  -2  10  20      915.03     1008.11    126.13 o 
   0  10  20       11.02       -7.59     64.98 o 
   2  10  20      110.04      165.86    116.85 o 
   4  10  20       78.67      164.37    124.16 o 
  -3  11  20      850.28     1272.67    233.32 o 
  -1  11  20      100.10      182.61     81.49 o 
   1  11  20       20.61      130.36    156.07 o 
   3  11  20      277.95      246.18    123.00 o 
  -2  12  20      406.08      400.15    162.28 o 
   0  12  20     2468.31     2392.57    200.92 o 
   2  12  20      189.01       95.20     98.79 o 
  -9   1  21      493.28      643.13     93.34 o 
  -7   1  21     1103.59     1235.41    150.56 o 
  -5   1  21      758.68      812.63     80.47 o 
  -3   1  21     2450.51     2463.23    129.47 o 
  -1   1  21     3336.13     3448.60    262.95 o 
   1   1  21    28635.95    27289.27    531.96 o 
   3   1  21     3714.01     3599.83    109.45 o 
   5   1  21     7444.43     7285.15    264.78 o 
   7   1  21     3222.22     2936.74    289.73 o 
  -8   2  21     1706.68     1845.72    177.16 o 
  -6   2  21      194.00      306.27    132.38 o 
  -4   2  21     5622.02     5612.32    218.36 o 
  -2   2  21     6586.75     6839.47    365.37 o 
   0   2  21     4338.09     4492.63    264.69 o 
   2   2  21     6340.82     5828.39    153.89 o 
   4   2  21      154.60      296.95     83.51 o 
   6   2  21     1349.59     1476.29    108.07 o 
   8   2  21      137.16      174.26     97.45 o 
  -7   3  21        7.54      -45.02    181.44 o 
  -5   3  21       99.72      153.34     55.06 o 
  -3   3  21       32.87      106.14     43.69 o 
  -1   3  21     4892.26     4991.96    215.51 o 
   1   3  21      837.05      688.91     89.22 o 
   3   3  21       20.44       51.69     39.65 o 
   5   3  21       89.49      107.15     51.43 o 
   7   3  21      245.60      282.46    136.64 o 
  -8   4  21      954.59     1233.95    159.70 o 
  -6   4  21      529.62      505.92    111.08 o 
  -4   4  21    12314.03    12255.94    338.30 o 
  -2   4  21     6833.27     6130.71    331.23 o 
   0   4  21       34.11       19.43     44.64 o 
   2   4  21     1522.38     1543.54     73.99 o 
   4   4  21     2945.73     3025.07    161.90 o 
   6   4  21     1201.37     1228.38    203.97 o 
   8   4  21       66.55      -24.39    119.51 o 
  -7   5  21      195.36      138.89    197.37 o 
  -5   5  21      153.59      153.51     59.76 o 
  -3   5  21     4638.61     4474.68    154.31 o 
  -1   5  21     2280.71     2279.48    119.57 o 
   1   5  21     7634.74     7408.19    216.39 o 
   3   5  21     3261.83     3269.06    132.64 o 
   5   5  21     8437.58     7682.31    353.20 o 
   7   5  21     1595.21     1682.53    234.78 o 
  -8   6  21       64.12      -14.13     89.53 o 
  -6   6  21      169.82      239.15    117.51 o 
  -4   6  21     2214.76     2330.37    161.50 o 
  -2   6  21        9.78       48.44     52.97 o 
   0   6  21      529.90      608.54     85.59 o 
   2   6  21      228.74      181.29     75.76 o 
   4   6  21       32.63       62.29    106.09 o 
   6   6  21      614.43      527.95    150.06 o 
  -7   7  21      292.05      364.00    108.18 o 
  -5   7  21      175.28      301.78    151.69 o 
  -3   7  21     7700.29     7270.50    252.63 o 
  -1   7  21      557.80      650.05     95.45 o 
   1   7  21    15764.10    15998.42    646.06 o 
   3   7  21      189.46      280.88    122.96 o 
   5   7  21     3253.26     3659.45    329.39 o 
   7   7  21     1539.29     2026.62    278.94 o 
  -6   8  21        2.61      100.36    132.17 o 
  -4   8  21     5202.82     5202.16    404.04 o 
  -2   8  21      114.68      230.10    129.51 o 
   0   8  21     4560.36     4348.33    247.18 o 
   2   8  21     3064.40     3126.15    201.86 o 
   4   8  21      457.63      707.38    179.54 o 
   6   8  21      216.05      270.86    149.80 o 
  -5   9  21       91.16      381.20    170.22 o 
  -3   9  21      285.54      251.65    118.13 o 
  -1   9  21     1167.96     1113.08    124.02 o 
   1   9  21      747.59      753.84    113.23 o 
   3   9  21      174.59      162.78    132.81 o 
   5   9  21        4.75       64.52    128.46 o 
  -4  10  21     3861.81     4194.82    383.35 o 
  -2  10  21     1415.53     1436.42    185.68 o 
   0  10  21      870.44     1036.86    129.12 o 
   2  10  21      396.23      486.88    136.88 o 
   4  10  21      819.15      770.28    188.88 o 
  -3  11  21      860.05      979.26    214.61 o 
  -1  11  21      187.36      300.88     99.04 o 
   1  11  21     1315.23     1271.05    204.91 o 
   3  11  21      212.18      527.80    160.25 o 
  -2  12  21      142.25      304.41    161.71 o 
   0  12  21       58.40      160.35     95.06 o 
   2  12  21      323.01      388.00    157.84 o 
  -8   0  22     2841.55     2823.88    259.09 o 
  -6   0  22     8338.60     8525.30    305.59 o 
  -4   0  22     4338.93     4493.32    202.40 o 
  -2   0  22      261.18      279.18     39.92 o 
   0   0  22     4850.18     4261.62    254.11 o 
   2   0  22    43825.88    41196.67    655.64 o 
   4   0  22      830.03      742.11    151.14 o 
   6   0  22     8857.67     8997.29    425.44 o 
   8   0  22     7901.80     7626.66    483.02 o 
  -7   1  22      276.67      419.64     93.21 o 
  -5   1  22      609.68      608.42     74.67 o 
  -3   1  22     1669.78     1670.99    124.17 o 
  -1   1  22     1612.17     1564.90    110.52 o 
   1   1  22      660.28     1105.90     97.70 o 
   3   1  22     3776.58     3586.33    113.21 o 
   5   1  22      869.53      927.42    117.73 o 
   7   1  22      676.04      578.62    151.46 o 
  -8   2  22        2.17       50.00     83.43 o 
  -6   2  22     1576.98     1820.93    153.95 o 
  -4   2  22      324.91      336.20     80.13 o 
  -2   2  22      346.91      541.77    133.86 o 
   0   2  22     2069.80     2079.23    112.68 o 
   2   2  22      831.26      841.66     70.47 o 
   4   2  22    22250.87    21573.89    337.53 o 
   6   2  22     1075.38     1028.13     97.74 o 
   8   2  22     1206.55     1175.08    214.03 o 
  -7   3  22      843.36     1137.09    202.88 o 
  -5   3  22      124.78      133.76     54.21 o 
  -3   3  22    16720.35    16343.37    286.73 o 
  -1   3  22     6550.64     6621.22    246.06 o 
   1   3  22     4024.36     4056.87    195.56 o 
   3   3  22    17938.52    16804.75    240.46 o 
   5   3  22     3765.70     3557.73    157.45 o 
   7   3  22      454.02      396.12    129.95 o 
  -8   4  22       45.37      232.04     99.94 o 
  -6   4  22     1643.45     1823.19    164.05 o 
  -4   4  22        6.72      132.93     73.22 o 
  -2   4  22      114.16      309.63     67.29 o 
   0   4  22      508.12      514.95     67.98 o 
   2   4  22      540.36      477.14     53.08 o 
   4   4  22     1492.18     1421.80    203.31 o 
   6   4  22     1112.42     1416.39    228.30 o 
  -7   5  22      383.58      258.35    104.30 o 
  -5   5  22      221.46      258.72    113.44 o 
  -3   5  22     2501.38     2523.72    121.35 o 
  -1   5  22     4639.69     4333.47    166.32 o 
   1   5  22     1381.90     1280.23    101.56 o 
   3   5  22      932.85     1155.99    122.46 o 
   5   5  22     2008.99     2115.41    255.29 o 
   7   5  22      768.02      780.51    180.18 o 
  -6   6  22     1789.34     1547.39    236.33 o 
  -4   6  22     3449.52     3658.07    314.94 o 
  -2   6  22       65.08       58.62     45.21 o 
   0   6  22     1527.86     1675.48    114.14 o 
   2   6  22     9771.02     9800.66    321.51 o 
   4   6  22      134.25       98.75     90.46 o 
   6   6  22     4545.45     4643.60    383.50 o 
  -7   7  22        0.17       44.93     96.52 o 
  -5   7  22       85.15      170.47    154.00 o 
  -3   7  22     1048.31     1167.80    196.67 o 
  -1   7  22        2.92      169.40     70.18 o 
   1   7  22      736.83      777.52    107.13 o 
   3   7  22      927.98     1195.95    193.01 o 
   5   7  22      194.72      146.07    128.70 o 
  -6   8  22      579.00      772.17    198.09 o 
  -4   8  22      876.53     1044.98    197.56 o 
  -2   8  22      690.55      583.86     94.95 o 
   0   8  22      255.79      328.85     95.93 o 
   2   8  22     1723.15     2210.59    175.51 o 
   4   8  22     3539.08     3380.85    321.90 o 
   6   8  22      140.32      214.23    139.09 o 
  -5   9  22      127.89      281.09    148.19 o 
  -3   9  22     1869.34     2649.05    303.24 o 
  -1   9  22     3889.74     3722.12    217.58 o 
   1   9  22     2388.43     2452.97    188.92 o 
   3   9  22     2901.85     2689.20    287.55 o 
   5   9  22       37.88      216.56    149.16 o 
  -4  10  22      114.28       63.04    142.53 o 
  -2  10  22     1417.96     1398.83    236.60 o 
   0  10  22      181.13      248.04    146.84 o 
   2  10  22        5.14      211.18    125.20 o 
   4  10  22      696.48      996.60    199.06 o 
  -3  11  22      529.33      765.51    214.00 o 
  -1  11  22      530.87      689.00    216.73 o 
   1  11  22       11.52      226.92    103.47 o 
   3  11  22       70.55      114.37     97.54 o 
   0  12  22      258.75      410.17    111.61 o 
  -7   1  23     1061.04     1204.26     98.22 o 
  -5   1  23     2518.16     2475.36    126.48 o 
  -3   1  23      465.72      452.58     72.74 o 
  -1   1  23      366.07      346.40     64.11 o 
   1   1  23     9868.62     9574.44    252.59 o 
   3   1  23     6481.53     6399.29    292.64 o 
   5   1  23       91.19       74.46     63.85 o 
   7   1  23     2753.85     2635.48    291.27 o 
  -8   2  23      221.28      285.15     99.24 o 
  -6   2  23      409.84      565.69    160.86 o 
  -4   2  23      464.64      628.16    123.91 o 
  -2   2  23    13029.06    12256.89    499.70 o 
   0   2  23    17161.39    17178.76    349.02 o 
   2   2  23      414.68      448.45     57.41 o 
   4   2  23      360.90      618.82    108.38 o 
   6   2  23      891.42      932.06    206.55 o 
   8   2  23        2.49     -207.59    129.37 o 
  -7   3  23        5.14      -62.27     77.57 o 
  -5   3  23       31.59       80.90     68.78 o 
  -3   3  23     2337.32     2384.54    120.72 o 
  -1   3  23       93.85      233.97    149.12 o 
   1   3  23       18.34       88.85     50.17 o 
   3   3  23        4.81      145.77     66.31 o 
   5   3  23       88.28      103.89     73.04 o 
   7   3  23        2.25        9.50     97.92 o 
  -8   4  23       22.96      223.87    102.61 o 
  -6   4  23      290.95      312.93     88.88 o 
  -4   4  23      129.70      235.64     81.52 o 
  -2   4  23     5727.37     5579.58    182.35 o 
   0   4  23     3764.39     3469.27    151.41 o 
   2   4  23      561.19      574.09     57.15 o 
   4   4  23     5884.29     5957.83    271.78 o 
   6   4  23      905.31      895.66    187.62 o 
  -7   5  23      867.21      795.93    129.90 o 
  -5   5  23      882.02      964.45    116.82 o 
  -3   5  23      922.43     1015.56     96.18 o 
  -1   5  23     1252.50     1281.61     99.11 o 
   1   5  23     3426.18     3077.68    150.74 o 
   3   5  23     2373.08     2676.16    218.15 o 
   5   5  23        7.75       77.31    110.11 o 
   7   5  23     2894.03     2817.12    315.50 o 
  -6   6  23       65.25      163.51    111.84 o 
  -4   6  23      797.67     1039.36    156.25 o 
  -2   6  23      370.22      413.94     66.26 o 
   0   6  23     1914.28     1883.90    119.85 o 
   2   6  23       10.62       29.94     64.28 o 
   4   6  23      574.98      544.44    140.29 o 
   6   6  23      201.30      -11.23    110.06 o 
  -7   7  23      422.35      472.21    166.56 o 
  -5   7  23     4568.19     4181.76    375.83 o 
  -3   7  23       39.09      364.11    158.94 o 
  -1   7  23      293.71      374.61     84.83 o 
   1   7  23      238.50      450.95     92.34 o 
   3   7  23     7213.40     7270.45    296.68 o 
   5   7  23     1272.81     1230.37    217.12 o 
  -6   8  23        6.10      286.86    160.97 o 
  -4   8  23      356.25      546.32    185.88 o 
  -2   8  23     6906.52     7089.83    294.55 o 
   0   8  23     2730.50     2940.14    195.92 o 
   2   8  23      170.24      245.06     92.85 o 
   4   8  23      778.01      728.20    184.06 o 
  -5   9  23        5.11       66.55    140.93 o 
  -3   9  23     1560.36     1461.91    243.10 o 
  -1   9  23       21.82      -54.35     61.16 o 
   1   9  23      165.02      299.04    122.68 o 
   3   9  23      112.71      282.89    148.58 o 
   5   9  23      103.84      251.19    158.52 o 
  -4  10  23      111.19      -92.81    125.84 o 
  -2  10  23      231.47      181.27    143.78 o 
   0  10  23     1633.08     1623.28    160.09 o 
   2  10  23      158.60      130.08    102.00 o 
   4  10  23     3303.34     3273.73    337.32 o 
  -3  11  23      259.81      485.52    202.04 o 
  -1  11  23      547.42      696.59    123.79 o 
   1  11  23       58.54      145.40     90.32 o 
  -8   0  24      984.16      937.52    213.25 o 
  -6   0  24     3336.69     3345.24    329.87 o 
  -4   0  24    10525.19    10427.04    499.84 o 
  -2   0  24      331.79      340.84    108.45 o 
   0   0  24    15349.69    15052.57    487.42 o 
   2   0  24     1756.47     1699.38    150.84 o 
   4   0  24     2868.89     2636.97    258.52 o 
   6   0  24      487.66      471.71    132.80 o 
  -7   1  24       21.06      154.89     88.55 o 
  -5   1  24      528.10      525.75     87.38 o 
  -3   1  24     1703.67     1758.25     97.00 o 
  -1   1  24     1157.66     1108.81    107.32 o 
   1   1  24     2126.77     2278.60    142.02 o 
   3   1  24     2188.81     1953.89    130.94 o 
   5   1  24     4193.93     3737.14    306.44 o 
   7   1  24      216.62       58.27    106.81 o 
  -8   2  24      184.43      410.18    158.31 o 
  -6   2  24      697.57      869.02    148.16 o 
  -4   2  24     3572.30     3557.07    280.13 o 
  -2   2  24      165.72      527.98    143.33 o 
   0   2  24       15.34      228.33     77.05 o 
   2   2  24      630.65      651.84     80.75 o 
   4   2  24      564.31      529.31     94.97 o 
   6   2  24      147.09      143.51     89.85 o 
  -7   3  24      391.51      514.79    109.47 o 
  -5   3  24        9.77       79.57     51.56 o 
  -3   3  24      486.70      493.73     66.74 o 
  -1   3  24    13918.49    13606.05    364.25 o 
   1   3  24    15532.07    15708.00    291.37 o 
   3   3  24      635.57      691.92     76.99 o 
   5   3  24    12321.99    11715.24    305.80 o 
   7   3  24      726.37      388.29    148.81 o 
  -8   4  24      316.90      538.56    124.85 o 
  -6   4  24        7.08       25.17     74.92 o 
  -4   4  24      239.57      258.67    146.01 o 
  -2   4  24       84.26       81.90     43.38 o 
   0   4  24     2986.16     3097.20    148.36 o 
   2   4  24      954.57      909.35    118.36 o 
   4   4  24       79.86      111.44    142.94 o 
   6   4  24      202.21      161.40    118.98 o 
  -7   5  24        8.39       52.30     85.84 o 
  -5   5  24     1116.18      710.90    177.83 o 
  -3   5  24     1201.88     1210.31     95.62 o 
  -1   5  24     3711.11     3735.13    163.03 o 
   1   5  24     1682.29     1882.48    124.51 o 
   3   5  24     1062.95     1002.77    100.83 o 
   5   5  24     1337.66     1590.05    224.06 o 
   7   5  24      395.13      605.77    175.15 o 
  -6   6  24     4603.25     4502.98    264.56 o 
  -4   6  24     4283.33     4183.05    242.12 o 
  -2   6  24      182.30      216.08     66.06 o 
   0   6  24     6498.28     6744.08    221.40 o 
   2   6  24      630.95      843.33    108.91 o 
   4   6  24      615.03      535.66    155.91 o 
   6   6  24      524.67      443.20    161.92 o 
  -5   7  24      887.38      736.71    190.79 o 
  -3   7  24      595.77      591.49    169.53 o 
  -1   7  24     1378.59     1433.57    138.64 o 
   1   7  24       46.03       70.72     78.27 o 
   3   7  24     1331.54     1336.40    143.92 o 
   5   7  24      803.54      795.55    178.86 o 
  -6   8  24      378.36      357.85    168.94 o 
  -4   8  24     3316.41     3313.28    346.68 o 
  -2   8  24       47.66      159.90     97.85 o 
   0   8  24       42.82      -13.65    114.27 o 
   2   8  24      958.31     1243.56    141.07 o 
   4   8  24     1237.64     1204.11    221.70 o 
  -5   9  24       22.16      159.91    148.63 o 
  -3   9  24       41.38      358.86    167.36 o 
  -1   9  24     2046.61     2200.06    178.49 o 
   1   9  24     2628.08     2831.46    202.76 o 
   3   9  24     3711.49     3674.06    347.51 o 
  -4  10  24        7.04     -227.25    138.00 o 
  -2  10  24      413.47      550.93    188.56 o 
   0  10  24      715.14      755.76    153.41 o 
   2  10  24     1172.21     1134.99    207.87 o 
  -3  11  24      731.79      897.81    214.38 o 
  -1  11  24     2123.39     2093.65    186.79 o 
   1  11  24     2151.17     2457.05    205.95 o 
  -7   1  25      217.77      196.72    206.52 o 
  -5   1  25     1610.99     1650.86    164.58 o 
  -3   1  25     6719.78     6864.80    285.05 o 
  -1   1  25       30.54      110.01    100.15 o 
   1   1  25    15453.40    15170.81    286.35 o 
   3   1  25    10798.44    10088.77    289.75 o 
   5   1  25      369.43      442.39     95.06 o 
   7   1  25      492.11      581.87    158.04 o 
  -8   2  25     2240.44     2849.03    338.84 o 
  -6   2  25     1323.23     1510.58    244.68 o 
  -4   2  25       17.58      115.46    117.63 o 
  -2   2  25      719.01      771.63    165.86 o 
   0   2  25     6636.15     6641.88    199.62 o 
   2   2  25     6894.85     6516.38    183.87 o 
   4   2  25     3586.30     3523.76    206.69 o 
   6   2  25     7884.75     7971.44    318.72 o 
  -7   3  25        1.00      122.49    132.56 o 
  -5   3  25       25.46      148.01     57.62 o 
  -3   3  25      339.61      381.04     70.66 o 
  -1   3  25     1215.50     1415.20    257.30 o 
   1   3  25      251.80      484.63     72.44 o 
   3   3  25        4.03       10.20     49.78 o 
   5   3  25      383.35      371.95     78.21 o 
   7   3  25      277.98      378.26    157.36 o 
  -6   4  25     2114.14     2264.08    183.57 o 
  -4   4  25      113.68      266.43     82.54 o 
  -2   4  25      806.20      823.37     87.59 o 
   0   4  25     7958.34     7504.34    227.83 o 
   2   4  25     5231.79     5221.04    226.82 o 
   4   4  25      368.37      314.05    108.17 o 
   6   4  25     6556.29     6829.81    466.32 o 
  -7   5  25       62.53       25.12    122.79 o 
  -5   5  25      857.07      823.28    180.10 o 
  -3   5  25     3683.38     3676.43    213.48 o 
  -1   5  25       27.72       80.60     53.03 o 
   1   5  25     6972.02     6322.66    218.14 o 
   3   5  25     1852.05     1940.80    129.27 o 
   5   5  25      259.26      375.54    135.47 o 
  -6   6  25      329.17      498.63    124.59 o 
  -4   6  25      149.66      310.63     88.32 o 
  -2   6  25      287.84      367.82     73.40 o 
   0   6  25       11.44       33.10     51.99 o 
   2   6  25     2114.08     2045.27    160.33 o 
   4   6  25      219.68      203.97    115.60 o 
   6   6  25      239.76      172.49    118.51 o 
  -5   7  25     1003.99     1076.30    229.49 o 
  -3   7  25     4466.82     4582.91    244.82 o 
  -1   7  25       84.05      141.07     64.83 o 
   1   7  25     6202.21     6402.25    279.49 o 
   3   7  25     2405.20     2354.80    178.96 o 
   5   7  25      236.19      193.78    127.48 o 
  -6   8  25       50.08      123.50    139.02 o 
  -4   8  25      238.47      422.40    173.98 o 
  -2   8  25       26.61      134.86    160.24 o 
   0   8  25      217.52      257.67     76.10 o 
   2   8  25      577.79      544.27    114.91 o 
   4   8  25     1317.25     1097.49    203.29 o 
  -5   9  25      214.30      274.64    167.78 o 
  -3   9  25      273.98      467.40    173.36 o 
  -1   9  25     1044.27     1034.55    130.93 o 
   1   9  25      129.87      214.15    100.90 o 
   3   9  25       14.58       46.18    127.60 o 
  -4  10  25       13.93      185.71    155.87 o 
  -2  10  25      605.77      685.86    198.11 o 
   0  10  25      640.91      677.42    125.38 o 
   2  10  25     2155.20     2315.94    199.63 o 
  -1  11  25        9.11      215.96     98.27 o 
   1  11  25      564.44      508.37    135.65 o 
  -8   0  26       11.47      276.24    157.12 o 
  -6   0  26        2.77      185.41    136.98 o 
  -4   0  26     3911.74     4523.40    343.28 o 
  -2   0  26    15449.63    15338.95    570.57 o 
   0   0  26        4.23      219.07     91.82 o 
   2   0  26     4482.21     4729.99    202.49 o 
   4   0  26     3679.90     3434.51    295.41 o 
   6   0  26       87.20      184.91    115.30 o 
  -7   1  26     1553.12     1748.51    185.88 o 
  -5   1  26       60.51       -8.58     80.48 o 
  -3   1  26      342.46      294.57     85.97 o 
  -1   1  26     1900.40     1910.78    149.52 o 
   1   1  26     3190.59     3541.04    150.95 o 
   3   1  26      564.44     1121.63    143.95 o 
   5   1  26      868.55      836.64    120.44 o 
   7   1  26     3260.61     3606.53    355.24 o 
  -8   2  26      255.57      305.96    116.61 o 
  -6   2  26      184.31      334.21    155.80 o 
  -4   2  26     1225.21     1235.39    216.28 o 
  -2   2  26     1860.65     1891.16    176.34 o 
   0   2  26      173.84      194.85     57.46 o 
   2   2  26    11783.15    11092.65    240.33 o 
   4   2  26     1529.23     1439.14    147.11 o 
   6   2  26      174.35      126.96     97.48 o 
  -7   3  26      363.64      611.60    189.70 o 
  -5   3  26      374.26      470.54    105.02 o 
  -3   3  26      766.46      832.48     79.89 o 
  -1   3  26     3864.27     3728.76    207.66 o 
   1   3  26     4177.12     4409.97    164.45 o 
   3   3  26      559.07      537.51     78.93 o 
   5   3  26     1836.89     1927.39    138.30 o 
   7   3  26     4900.27     5136.63    430.52 o 
  -6   4  26      290.49      890.00    215.93 o 
  -4   4  26      716.30      722.60    111.64 o 
  -2   4  26     2709.96     2664.26    139.25 o 
   0   4  26       36.70       52.58     86.59 o 
   2   4  26     3221.24     3116.99    153.88 o 
   4   4  26      271.10      378.41    100.38 o 
   6   4  26       43.01       40.99    111.69 o 
  -7   5  26      866.14      677.77    190.03 o 
  -5   5  26      858.82      533.50    173.75 o 
  -3   5  26      250.09      181.85     85.56 o 
  -1   5  26      330.86      345.13     72.98 o 
   1   5  26     2170.59     2000.84    130.12 o 
   3   5  26     2636.89     2523.44    150.51 o 
   5   5  26      193.60      233.60    150.59 o 
  -6   6  26       40.04      215.92    166.09 o 
  -4   6  26      918.59     1059.26    132.38 o 
  -2   6  26     5368.78     5227.25    197.39 o 
   0   6  26      486.33      508.49    100.62 o 
   2   6  26     1715.85     2224.14    169.64 o 
   4   6  26     1413.79     1563.69    225.75 o 
   6   6  26       93.45       48.87    129.69 o 
  -5   7  26       12.95      284.08    172.11 o 
  -3   7  26      234.18      288.48     97.74 o 
  -1   7  26       52.64      139.59     74.23 o 
   1   7  26     1574.46     1510.42    149.83 o 
   3   7  26      290.83      334.63     95.63 o 
   5   7  26      502.77      782.38    194.87 o 
  -4   8  26      873.70     1119.39    233.32 o 
  -2   8  26     1850.61     2162.17    291.73 o 
   0   8  26      143.11       82.24    110.36 o 
   2   8  26     2262.40     2250.32    190.08 o 
   4   8  26      798.42     1006.02    218.12 o 
  -3   9  26      153.74      184.91    160.40 o 
  -1   9  26      145.43      390.17    116.92 o 
   1   9  26      702.26      913.38    130.02 o 
   3   9  26     2271.25     1986.01    263.45 o 
  -2  10  26       99.12       97.98    123.46 o 
   0  10  26       80.91       84.01     86.34 o 
   2  10  26      197.29      242.20     85.58 o 
  -7   1  27       14.07     -107.75     99.20 o 
  -5   1  27       10.63       44.02     72.45 o 
  -3   1  27     2047.84     1833.51    163.00 o 
  -1   1  27    13171.70    13399.79    434.28 o 
   1   1  27      203.04      248.98     57.18 o 
   3   1  27    11901.98    11240.95    489.97 o 
   5   1  27     1530.46     1303.64    171.04 o 
   7   1  27        7.79      187.90    133.38 o 
  -6   2  27     1510.67     1622.89    264.66 o 
  -4   2  27      337.65      208.54    118.70 o 
  -2   2  27     6132.29     6269.99    271.47 o 
   0   2  27     1670.43     1738.34    114.08 o 
   2   2  27       72.24      422.23     97.38 o 
   4   2  27      521.71      529.11    188.29 o 
   6   2  27      947.39      846.25    103.92 o 
  -7   3  27       38.96      239.52    156.45 o 
  -5   3  27        6.71       96.00     89.00 o 
  -3   3  27       80.14       27.81     44.88 o 
  -1   3  27      225.71      232.66    120.91 o 
   1   3  27      234.43      373.27     73.82 o 
   3   3  27        0.26      124.79     55.75 o 
   5   3  27        9.10       44.37     63.89 o 
  -6   4  27     3750.26     4105.85    397.59 o 
  -4   4  27     1211.44     1018.98    126.05 o 
  -2   4  27      251.47      358.14     64.79 o 
   0   4  27      926.74     1114.60    101.01 o 
   2   4  27      815.95      820.26     92.35 o 
   4   4  27      362.69      524.57    109.22 o 
   6   4  27       84.98      207.79    135.62 o 
  -7   5  27        4.62     -187.11    131.86 o 
  -5   5  27     1982.91     1712.22    263.59 o 
  -3   5  27     1739.46     1818.72    236.38 o 
  -1   5  27     2756.93     2968.90    154.17 o 
   1   5  27      552.05      460.18     77.44 o 
   3   5  27     9203.73     8989.94    270.99 o 
   5   5  27      793.47      928.90    206.46 o 
  -6   6  27      525.16      589.39    174.96 o 
  -4   6  27        3.34       80.31     73.43 o 
  -2   6  27      209.11      192.88     65.95 o 
   0   6  27        0.58      148.48     88.66 o 
   2   6  27      230.68      263.96     65.42 o 
   4   6  27      457.81      589.16    172.59 o 
  -5   7  27     1651.68     1797.63    278.24 o 
  -3   7  27      745.99      693.72    183.10 o 
  -1   7  27     6695.38     6752.44    253.97 o 
   1   7  27      600.92      415.79     94.14 o 
   3   7  27     4379.57     4134.24    240.76 o 
   5   7  27     2484.18     2697.13    318.37 o 
  -4   8  27      161.72      372.87    165.75 o 
  -2   8  27     3768.51     3360.27    350.47 o 
   0   8  27     1533.49     1806.28    169.24 o 
   2   8  27       48.35      142.09    115.77 o 
   4   8  27      195.69      284.74    135.94 o 
  -3   9  27        1.39      -82.46    129.32 o 
  -1   9  27      851.14      919.62    131.48 o 
   1   9  27      411.22      318.99    193.69 o 
   3   9  27        3.39      173.52    132.24 o 
  -2  10  27      394.64      344.35    155.86 o 
   0  10  27      702.10      681.65    119.11 o 
   2  10  27      285.12      227.69     93.78 o 
  -6   0  28      205.02       95.10    116.63 o 
  -4   0  28      669.89      654.91    172.56 o 
  -2   0  28     1529.82     1636.78    212.97 o 
   0   0  28    24246.34    23683.63    668.48 o 
   2   0  28     1983.96     1958.48    143.46 o 
   4   0  28    14182.61    14205.05    595.04 o 
   6   0  28     9191.68     8718.31    478.63 o 
  -7   1  28        3.39       80.18    105.34 o 
  -5   1  28      240.73      435.31    105.24 o 
  -3   1  28      301.28      341.02    245.27 o 
  -1   1  28     1489.26     1954.12    155.74 o 
   1   1  28     2878.46     2789.06    137.37 o 
   3   1  28       44.87      392.97    108.91 o 
   5   1  28      625.92      601.64    113.65 o 
  -6   2  28       18.57       91.19     93.01 o 
  -4   2  28      222.93      269.59     95.91 o 
  -2   2  28     1801.96     1732.10    258.16 o 
   0   2  28      294.97      420.80     92.51 o 
   2   2  28     5336.63     5242.08    235.38 o 
   4   2  28     2427.67     2718.05    221.94 o 
   6   2  28     1452.51     1455.35    125.30 o 
  -7   3  28       55.12       76.18    142.16 o 
  -5   3  28     4240.33     4675.47    252.07 o 
  -3   3  28      706.36      673.54     88.49 o 
  -1   3  28     7218.28     7580.79    238.61 o 
   1   3  28    14342.70    14027.92    300.52 o 
   3   3  28     1181.72     1326.67    143.14 o 
   5   3  28        1.37       21.14     64.11 o 
  -6   4  28       33.44      295.33    168.45 o 
  -4   4  28       80.43       58.30     73.92 o 
  -2   4  28      963.69     1061.41     98.49 o 
   0   4  28      143.42      134.22     63.59 o 
   2   4  28       18.02       -6.73     65.85 o 
   4   4  28      912.50      916.35    131.53 o 
   6   4  28       30.39      137.34    139.03 o 
  -5   5  28      992.38     1130.70    220.92 o 
  -3   5  28     1335.07     1209.40    144.61 o 
  -1   5  28     1508.29     1506.54    117.97 o 
   1   5  28      945.73     1035.96    126.77 o 
   3   5  28     1719.75     1827.87    137.43 o 
   5   5  28      752.37     1030.74    220.03 o 
  -6   6  28      298.79        5.39    118.75 o 
  -4   6  28      309.71      400.93    100.53 o 
  -2   6  28      430.33      643.01     86.95 o 
   0   6  28     5009.99     4717.78    201.57 o 
   2   6  28       39.40        9.13     61.00 o 
   4   6  28     8791.83     9271.91    542.27 o 
  -5   7  28      246.94      571.41    184.96 o 
  -3   7  28      224.37      269.24     97.41 o 
  -1   7  28     1181.29      973.05    106.23 o 
   1   7  28      517.00      657.19    113.00 o 
   3   7  28        0.20      160.58    204.84 o 
  -4   8  28        5.67      458.30    188.57 o 
  -2   8  28      173.22      317.16    179.87 o 
   0   8  28      706.29      749.39    119.43 o 
   2   8  28      874.21      849.65    131.31 o 
   4   8  28      988.67     1392.19    235.66 o 
  -3   9  28     1063.70     1467.50    271.75 o 
  -1   9  28     1852.50     1928.21    174.47 o 
   1   9  28     2177.98     2121.02    190.77 o 
   3   9  28       20.59      -19.76    125.09 o 
  -2  10  28       60.62      193.09    176.74 o 
   0  10  28       83.71      148.18     94.58 o 
  -7   1  29      244.92      419.77    123.82 o 
  -5   1  29      361.93      399.12    109.88 o 
  -3   1  29     1409.55     1756.08    165.06 o 
  -1   1  29     4998.10     5447.85    337.31 o 
   1   1  29     1700.76     1788.21    115.42 o 
   3   1  29      765.51      808.09    155.75 o 
   5   1  29     4523.27     4221.79    244.22 o 
  -6   2  29      366.31      502.88    123.74 o 
  -4   2  29     3917.28     3963.01    248.15 o 
  -2   2  29     2753.32     2764.40    195.73 o 
   0   2  29      184.15      135.52     54.63 o 
   2   2  29     1974.28     2169.01    160.89 o 
   4   2  29      351.78      418.07    105.15 o 
   6   2  29      686.70      649.30    131.00 o 
  -7   3  29        4.70      -13.35    129.69 o 
  -5   3  29      200.09      344.77    161.06 o 
  -3   3  29       15.05        5.24    174.84 o 
  -1   3  29       85.82      174.89     73.38 o 
   1   3  29      189.61      349.07     86.24 o 
   3   3  29       27.91      117.12     86.94 o 
   5   3  29       84.41       88.22     82.76 o 
  -6   4  29       22.99      178.72    156.15 o 
  -4   4  29     1932.37     2084.97    178.15 o 
  -2   4  29     1025.38     1075.63     99.66 o 
   0   4  29     1972.21     2081.97    113.42 o 
   2   4  29     5275.58     5107.78    206.60 o 
   4   4  29     1061.90      914.49    132.29 o 
  -5   5  29        3.67      230.26    135.07 o 
  -3   5  29     1503.82     1496.05    158.20 o 
  -1   5  29     3141.02     3034.89    161.52 o 
   1   5  29      355.54      378.16     74.43 o 
   3   5  29      255.76      267.19     69.82 o 
   5   5  29     3059.71     3040.91    331.94 o 
  -4   6  29      104.71      126.85     86.31 o 
  -2   6  29      622.63      592.58     84.49 o 
   0   6  29       39.30      113.35     64.07 o 
   2   6  29      721.39      728.86     96.65 o 
   4   6  29      302.65      368.50    164.29 o 
  -5   7  29      100.06      609.07    200.87 o 
  -3   7  29      195.78      218.09     94.19 o 
  -1   7  29      151.89      208.37     59.98 o 
   1   7  29     2761.05     2480.35    195.11 o 
   3   7  29      159.74       65.38     74.15 o 
  -4   8  29     2274.10     2729.09    335.83 o 
  -2   8  29      799.25      753.85    203.06 o 
   0   8  29      450.69      493.51    107.43 o 
   2   8  29     1023.20     1334.28    190.58 o 
  -3   9  29      275.18      330.62    180.58 o 
  -1   9  29      158.36      314.37    236.11 o 
   1   9  29      607.12      825.79    139.99 o 
  -6   0  30     1350.16     1463.01    261.43 o 
  -4   0  30     1191.44     1172.18    210.02 o 
  -2   0  30     7130.42     7187.98    423.95 o 
   0   0  30       91.54      279.96    124.32 o 
   2   0  30      979.65      914.68    184.81 o 
   4   0  30       87.99      317.64    133.08 o 
   6   0  30     2589.71     2415.45    274.52 o 
  -7   1  30       67.43      240.49    113.99 o 
  -5   1  30      344.97      405.71    115.54 o 
  -3   1  30      642.83      931.82    131.30 o 
  -1   1  30      195.91      403.08    184.41 o 
   1   1  30     3030.35     2895.62    144.99 o 
   3   1  30     3158.78     3190.82    217.44 o 
   5   1  30      434.23      473.12    112.92 o 
  -6   2  30      478.90      360.56    160.52 o 
  -4   2  30       23.81      274.90    116.72 o 
  -2   2  30       23.53      154.79     89.79 o 
   0   2  30      282.99      297.60     64.61 o 
   2   2  30      168.10      404.07     92.74 o 
   4   2  30      103.62      283.53     99.71 o 
   6   2  30     1656.81     1487.44    193.74 o 
  -5   3  30      492.22      518.17    112.94 o 
  -3   3  30     4841.95     4925.28    264.28 o 
  -1   3  30     4617.92     4599.03    193.25 o 
   1   3  30     3095.95     3391.47    206.65 o 
   3   3  30     6140.55     6482.85    303.63 o 
   5   3  30       50.75       95.31     70.91 o 
  -6   4  30        3.66      376.78    185.10 o 
  -4   4  30      716.50      870.19    132.04 o 
  -2   4  30      436.00      501.94     80.37 o 
   0   4  30      128.96      150.75     54.37 o 
   2   4  30       33.48      -35.73     71.50 o 
   4   4  30      221.49      331.37    113.09 o 
  -5   5  30       30.97      123.73    139.46 o 
  -3   5  30     1977.76     2100.02    183.72 o 
  -1   5  30      139.95      141.94     78.25 o 
   1   5  30     1091.19      976.47    103.86 o 
   3   5  30     1824.42     1976.76    185.87 o 
   5   5  30      378.24      467.49    182.77 o 
  -4   6  30      288.11      270.31    143.75 o 
  -2   6  30     3285.50     3320.18    413.74 o 
   0   6  30      465.15      439.45    138.40 o 
   2   6  30       85.87       87.48     66.61 o 
   4   6  30       13.83       28.35    121.20 o 
  -3   7  30       61.86        3.36     81.43 o 
  -1   7  30       25.48       69.21     66.74 o 
   1   7  30     1676.51     1539.71    162.79 o 
   3   7  30      281.38      271.43     92.88 o 
  -2   8  30        8.98      -62.45    122.82 o 
   0   8  30      325.41      310.78    101.25 o 
   2   8  30      473.59      427.77    123.17 o 
  -1   9  30      107.77       41.27    144.03 o 
   1   9  30     2708.84     2553.87    211.59 o 
  -5   1  31     1262.10     1552.01    186.85 o 
  -3   1  31      566.13      685.25    122.69 o 
  -1   1  31     9061.15     9085.25    328.53 o 
   1   1  31     3650.21     3488.40    161.87 o 
   3   1  31        6.33       27.73     95.52 o 
   5   1  31       33.31      324.57    112.81 o 
  -6   2  31       77.11      144.32    192.21 o 
  -4   2  31      313.71      291.73    108.99 o 
  -2   2  31     2480.86     2564.48    158.14 o 
   0   2  31      579.52      638.43     88.15 o 
   2   2  31     4213.72     3885.17    338.60 o 
   4   2  31     6713.11     6515.86    309.18 o 
  -5   3  31       90.73      351.02    230.58 o 
  -3   3  31      367.50      469.01     93.79 o 
  -1   3  31       96.42      188.31     62.35 o 
   1   3  31      128.16      329.28     99.37 o 
   3   3  31      314.31      484.16    120.65 o 
   5   3  31      669.60      798.65    110.53 o 
  -6   4  31      222.58      463.10    179.41 o 
  -4   4  31      574.52      648.77    118.83 o 
  -2   4  31     1052.80     1146.65    111.10 o 
   0   4  31     1245.54     1284.27     99.66 o 
   2   4  31     3423.38     3361.88    175.90 o 
   4   4  31     7215.87     7257.22    347.25 o 
  -5   5  31      251.38      227.85    150.42 o 
  -3   5  31      641.23      727.82    123.13 o 
  -1   5  31     5893.08     5651.87    224.03 o 
   1   5  31      401.77      425.02     79.52 o 
   3   5  31        7.40       13.00     76.35 o 
  -4   6  31      183.70      233.72    125.56 o 
  -2   6  31       93.17      130.26    118.98 o 
   0   6  31     1054.18     1154.20    117.18 o 
   2   6  31       30.13      100.79     68.60 o 
   4   6  31      435.09      385.04    157.62 o 
  -3   7  31      273.42      354.78    188.21 o 
  -1   7  31     2888.20     3050.44    176.40 o 
   1   7  31     1145.75     1178.61    152.05 o 
   3   7  31        6.97       82.59    120.63 o 
  -2   8  31      120.44       69.10    130.74 o 
   0   8  31        6.14       33.39     87.27 o 
   2   8  31     1874.23     2034.97    200.37 o 
  -6   0  32     1001.89     1210.19    240.14 o 
  -4   0  32     2943.90     2922.11    321.97 o 
  -2   0  32     1274.34     1443.81    218.23 o 
   0   0  32      440.29      656.41    146.98 o 
   2   0  32     1673.01     1753.77    247.16 o 
   4   0  32      571.38      777.04    174.33 o 
  -5   1  32      339.19      519.98    128.79 o 
  -3   1  32      661.03      868.20    135.67 o 
  -1   1  32      628.84      837.88    117.50 o 
   1   1  32        5.62      261.30     90.47 o 
   3   1  32     1759.03     1687.14    175.48 o 
   5   1  32     3853.94     3602.79    336.48 o 
  -6   2  32      266.63      413.25    133.58 o 
  -4   2  32      356.23      503.41    124.19 o 
  -2   2  32      547.31      649.35    111.63 o 
   0   2  32     7676.33     7347.75    245.06 o 
   2   2  32     2321.50     2558.13    290.14 o 
   4   2  32       48.13      179.13     94.23 o 
  -5   3  32      657.30      971.29    118.07 o 
  -3   3  32     3196.80     3051.86    177.30 o 
  -1   3  32      845.99      781.12     98.47 o 
   1   3  32        0.73       25.12    105.35 o 
   3   3  32     1637.16     1780.43    178.75 o 
   5   3  32     4709.23     4529.75    245.26 o 
  -4   4  32      328.01      267.45     97.09 o 
  -2   4  32      611.99      646.33    101.03 o 
   0   4  32     1751.40     1756.14    110.32 o 
   2   4  32      952.25     1171.79    144.89 o 
   4   4  32      181.20      154.82     88.94 o 
  -5   5  32      139.82      238.86    162.98 o 
  -3   5  32      121.01      207.67    207.50 o 
  -1   5  32     1111.52      946.07    107.42 o 
   1   5  32      548.17      450.01    135.39 o 
   3   5  32      474.53      429.27    146.33 o 
  -4   6  32     1243.60     1329.39    217.80 o 
  -2   6  32      191.98      214.93    143.02 o 
   0   6  32     1878.97     2447.24    206.32 o 
   2   6  32      495.48      448.51     87.41 o 
  -3   7  32       54.56      156.85    342.32 o 
  -1   7  32      144.45      224.72     74.50 o 
   1   7  32      567.84      596.66    118.67 o 
  -2   8  32        0.31      434.27    189.84 o 
   0   8  32     2063.90     2048.57    188.32 o 
  -5   1  33      730.17     1040.89    168.28 o 
  -3   1  33     3391.93     3179.04    228.81 o 
  -1   1  33      212.95      409.27    100.11 o 
   1   1  33     7203.10     7270.23    306.60 o 
   3   1  33      119.90      273.64    140.45 o 
   5   1  33       27.48      116.38     86.96 o 
  -4   2  33     2634.37     2547.40    219.56 o 
  -2   2  33      327.24      309.07     78.71 o 
   0   2  33       26.73      363.41    100.37 o 
   2   2  33       91.68      365.32    169.35 o 
   4   2  33     1216.76     1152.34    150.62 o 
  -5   3  33       12.98       89.30     78.37 o 
  -3   3  33        3.84      -67.53    112.45 o 
  -1   3  33      198.79      298.17     75.41 o 
   1   3  33        0.13      -40.36     71.99 o 
   3   3  33      219.15      258.01    101.11 o 
  -4   4  33      148.60      207.35    104.22 o 
  -2   4  33      112.17      146.93     52.76 o 
   0   4  33      128.46      235.43     70.57 o 
   2   4  33        8.31      -26.17    149.10 o 
   4   4  33      672.78      770.72    134.68 o 
  -3   5  33      346.48      345.62    108.04 o 
  -1   5  33       63.10       78.57     67.75 o 
   1   5  33     4320.33     4446.77    211.50 o 
   3   5  33      339.63      596.78    223.54 o 
  -2   6  33      110.55       99.86     90.67 o 
   0   6  33      129.84      215.53     80.00 o 
   2   6  33      603.56      629.31     99.89 o 
  -1   7  33      726.56      509.99    170.85 o 
   1   7  33     3617.42     3755.45    246.01 o 
  -4   0  34       63.37       54.71    136.88 o 
  -2   0  34     4081.64     3379.00    319.36 o 
   0   0  34     1655.48     1581.32    204.13 o 
   2   0  34     9106.63     9758.47    551.50 o 
   4   0  34     4413.38     4706.44    403.61 o 
  -5   1  34        2.13      257.79    114.36 o 
  -3   1  34      682.07      836.82    133.91 o 
  -1   1  34      571.66      542.79    101.55 o 
   1   1  34      357.07      882.68    202.49 o 
   3   1  34       54.78      226.23    207.51 o 
  -4   2  34      914.07      911.04    118.90 o 
  -2   2  34      152.89      186.08     68.64 o 
   0   2  34      115.24      237.53     71.58 o 
   2   2  34     3011.19     3319.29    340.10 o 
   4   2  34      840.60      742.00    134.39 o 
  -5   3  34       11.34      104.45     76.60 o 
  -3   3  34     4934.62     5103.95    232.17 o 
  -1   3  34     5232.42     5000.59    219.15 o 
   1   3  34      116.14      176.75     96.04 o 
   3   3  34       84.84        5.79     85.69 o 
  -4   4  34      701.18      542.62     94.77 o 
  -2   4  34      205.95      183.51     74.49 o 
   0   4  34      432.81      545.45     93.39 o 
   2   4  34      796.46      731.45    133.46 o 
  -3   5  34      590.60      607.99    160.78 o 
  -1   5  34      458.36      384.35     66.81 o 
   1   5  34      346.61      406.67     87.42 o 
   3   5  34      193.84      192.18    148.56 o 
  -2   6  34      826.74      603.22    124.08 o 
   0   6  34      436.54      389.20     92.56 o 
   2   6  34     5333.34     5277.71    240.33 o 
  -1   7  34       40.22       98.99     94.98 o 
  -3   1  35     1075.92     1095.06    150.59 o 
  -1   1  35       58.08      161.79     64.42 o 
   1   1  35      860.90     1008.57    216.89 o 
   3   1  35     4142.00     4256.41    362.43 o 
  -4   2  35      174.42      284.50    119.19 o 
  -2   2  35      165.70      227.82     89.90 o 
   0   2  35     2433.79     2800.52    208.87 o 
   2   2  35       31.86      135.93    138.01 o 
  -3   3  35       49.06      208.67     78.16 o 
  -1   3  35      205.55      330.34     83.51 o 
   1   3  35        0.85      188.66     88.42 o 
   3   3  35      149.43      349.55    108.60 o 
  -4   4  35      254.93      350.82     91.01 o 
  -2   4  35     1882.43     2113.01    171.64 o 
   0   4  35     2370.27     2471.07    164.25 o 
   2   4  35      177.17      177.83    103.58 o 
  -3   5  35      700.20      665.13    128.80 o 
  -1   5  35        6.66       37.13     61.16 o 
   1   5  35      543.61      664.84    102.04 o 
  -2   6  35       75.80      152.32    130.78 o 
   0   6  35      546.67      543.25    113.71 o 
  -4   0  36     1049.12     1353.33    249.81 o 
  -2   0  36      287.57      513.93    174.05 o 
   0   0  36      768.10      535.54    143.73 o 
   2   0  36      333.95      399.59    159.35 o 
  -3   1  36        2.26      321.37    115.80 o 
  -1   1  36     1253.44     1297.54    128.11 o 
   1   1  36      350.45      205.96    152.60 o 
   3   1  36      349.58      470.17    123.83 o 
  -4   2  36       40.83       83.22    115.39 o 
  -2   2  36      584.54      600.39    115.21 o 
   0   2  36      115.92      283.87     97.67 o 
   2   2  36        7.78       60.95    147.88 o 
  -3   3  36      547.54      385.32     88.18 o 
  -1   3  36     2614.56     2554.18    170.22 o 
   1   3  36     2083.69     2291.87    201.04 o 
  -2   4  36      501.61      313.93    122.80 o 
   0   4  36      323.77      388.09     93.38 o 
   2   4  36      262.82      456.41    131.63 o 
  -1   5  36      637.04      740.52    108.44 o 
   1   5  36     1019.37     1244.75    149.92 o 
  -3   1  37     2496.05     2618.10    220.98 o 
  -1   1  37      345.77      531.79    120.34 o 
   1   1  37      162.97      281.68    151.49 o 
  -2   2  37       20.65      167.65    144.76 o 
   0   2  37     2669.21     2773.01    344.78 o 
   2   2  37     2625.33     2818.27    330.90 o 
  -1   3  37      191.90      267.18    110.34 o 
   1   3  37       67.86      172.72     93.19 o 
   0   4  37     2490.33     2446.91    201.26 o 
  -2   0  38      490.01      936.95    212.52 o 
   0   0  38      255.04      715.17    214.69 o 
  -1   1  38        7.95       48.60     95.48 o 
   1   1  38     1374.17     1539.14    256.03 o 
  -2   2  38     1830.69     1739.53    151.60 o 
   0   2  38      829.93      764.79    202.63 o 
                                                 
