# Supplementary material for: Crystal structures of the co-crystalline adduct 5-(4-bromo­phen­yl)-1,3,4-thia­diazol-2-amine–4-nitro­benzoic acid (1/1) and the salt 2-amino-5-(4-bromo­phen­yl)-1,3,4-thia­diazol-3-ium 2-carb­oxy-4,6-di­nitro­phenolate
Source: Acta Crystallogr Sect E Struct Rep Online. 2014 Oct 4;70(Pt 11):294–7. doi: 10.1107/S1600536814021138 (PMC4257302; doi:10.1107/S1600536814021138)
Supplement: Supplementary file 3 [file e-70-00294-IIsup3.hkl]

# 
# h,k,l, Fc-squared, Fo-squared, sigma(Fo-squared) and status flag 
# 
data_II
_shelx_title ' gs13gs40 TZDNSA in P-1' 
_shelx_refln_list_code          4 
_shelx_F_calc_maximum      305.92 
_exptl_crystal_F_000       480.00 
_reflns_d_resolution_high  0.8109 
 
loop_ 
 _symmetry_equiv_pos_as_xyz 
 'x, y, z' 
 '-x, -y, -z' 
 
_cell_length_a     5.8017 
_cell_length_b    10.1903 
_cell_length_c    15.1592 
_cell_angle_alpha  88.884 
_cell_angle_beta   82.438 
_cell_angle_gamma  85.470 
 
_shelx_F_squared_multiplier     1.000 
 
loop_ 
 _refln_index_h 
 _refln_index_k 
 _refln_index_l 
 _refln_F_squared_calc 
 _refln_F_squared_meas 
 _refln_F_squared_sigma 
 _refln_observed_status 
   1   0   0     5906.58     5153.32    159.37 o 
   2   0   0     1009.83     1025.01     25.80 o 
   3   0   0      155.76      132.18      7.43 o 
   4   0   0      225.54      202.20     10.21 o 
   5   0   0      159.42      122.29     13.69 o 
   6   0   0       27.37       31.07     10.83 o 
   7   0   0       32.03       45.98     22.37 o 
  -7   1   0        6.78      -13.01     20.27 o 
  -6   1   0      171.65      199.59     26.11 o 
  -5   1   0      270.21      307.61     20.58 o 
  -4   1   0      387.54      448.62     22.35 o 
  -3   1   0      143.05      127.56      8.90 o 
  -2   1   0     3290.46     3763.68     75.81 o 
  -1   1   0      175.20      186.30      5.04 o 
   1   1   0     2121.67     2318.94     66.54 o 
   2   1   0      230.84      204.46     17.70 o 
   3   1   0      306.66      322.47     20.12 o 
   4   1   0      595.12      586.10     32.58 o 
   5   1   0     1385.84     1336.43     55.33 o 
   6   1   0        2.58       -2.59     10.40 o 
   7   1   0       51.50       82.14     26.57 o 
  -6   2   0        9.89        2.20     11.43 o 
  -5   2   0      305.86      358.96     22.24 o 
  -4   2   0       29.41       56.11      8.15 o 
  -3   2   0       39.84       48.33      7.62 o 
  -2   2   0     2063.26     2169.84     39.80 o 
  -1   2   0      450.42      462.05      9.89 o 
   0   2   0      135.33      151.01      7.93 o 
   1   2   0      479.84      441.94     11.56 o 
   2   2   0     4995.98     5319.47    149.89 o 
   3   2   0     2913.14     2915.10    104.70 o 
   4   2   0       31.10       17.71     19.35 o 
   5   2   0       71.26       76.13     15.29 o 
   6   2   0        6.13       31.37     13.29 o 
   7   2   0        6.33        8.42     12.01 o 
  -6   3   0       10.10        8.20     21.20 o 
  -5   3   0       42.35       82.16     19.12 o 
  -4   3   0      260.11      225.87     15.05 o 
  -3   3   0      674.30      636.97     53.98 o 
  -2   3   0      461.11      405.40     14.30 o 
  -1   3   0      715.16      712.73     17.54 o 
   0   3   0       39.05       31.05      4.84 o 
   1   3   0     1865.86     1868.87     58.87 o 
   2   3   0     1182.43     1120.59     30.51 o 
   3   3   0      817.86      846.13     50.78 o 
   4   3   0      337.85      293.54     33.03 o 
   5   3   0        1.32        6.76      8.91 o 
   6   3   0      116.70      110.01     18.77 o 
  -6   4   0       11.54       33.81     26.20 o 
  -5   4   0        2.75       11.69     20.75 o 
  -4   4   0       93.67       99.82     25.07 o 
  -3   4   0       95.19       84.35     10.70 o 
  -2   4   0      819.40      820.74     38.56 o 
  -1   4   0     7555.51     8369.18    183.34 o 
   0   4   0     1191.32     1328.18     51.14 o 
   1   4   0     2411.27     2344.02     63.99 o 
   2   4   0     2299.24     2337.04     56.43 o 
   3   4   0        2.66        4.20      4.11 o 
   4   4   0      842.24      794.63     56.79 o 
   5   4   0       43.86       59.03     19.54 o 
   6   4   0       88.27       62.53     18.41 o 
  -6   5   0       31.32       81.18     26.70 o 
  -5   5   0      129.17      100.70     28.85 o 
  -4   5   0     1328.51     1345.70     90.99 o 
  -3   5   0      200.52      221.96     38.50 o 
  -2   5   0      368.25      340.34     14.34 o 
  -1   5   0       37.59       39.63      6.18 o 
   0   5   0     2516.25     2627.81     88.93 o 
   1   5   0     1333.52     1387.44     44.40 o 
   2   5   0       10.61       10.82      8.91 o 
   3   5   0       53.68       38.08      6.53 o 
   4   5   0       47.27       58.67     17.60 o 
   5   5   0       91.08      123.67     26.23 o 
   6   5   0       98.09       87.40     17.55 o 
  -5   6   0        0.61       45.79     26.36 o 
  -4   6   0        0.83        7.32     16.89 o 
  -3   6   0      240.91      492.97     54.67 o 
  -2   6   0      148.05      147.72      9.34 o 
  -1   6   0      607.29      623.06     28.69 o 
   0   6   0      982.62     1087.29     40.99 o 
   1   6   0     4375.93     4483.75    145.19 o 
   2   6   0      192.20      187.88     18.47 o 
   3   6   0      413.84      356.31     38.11 o 
   4   6   0      306.94      320.37     38.66 o 
   5   6   0       58.81       47.37     17.99 o 
   6   6   0        2.61       13.17     17.08 o 
  -5   7   0      490.71      654.08     73.29 o 
  -4   7   0        2.44        1.76     19.90 o 
  -3   7   0       14.24       -7.84     17.97 o 
  -2   7   0      298.90      282.63     19.98 o 
  -1   7   0      811.59      781.07     35.04 o 
   0   7   0      472.60      432.57     26.69 o 
   1   7   0       29.68       36.33     12.18 o 
   2   7   0        1.57        0.90      9.92 o 
   3   7   0        3.49        3.08     25.81 o 
   4   7   0      207.31      226.54     36.74 o 
   5   7   0       67.62       67.22     23.14 o 
   6   7   0        9.91       -5.76     10.15 o 
  -5   8   0       12.20       34.30     26.58 o 
  -4   8   0       10.40       -7.32     15.64 o 
  -3   8   0       95.92       82.33     25.26 o 
  -2   8   0      380.41      353.64     42.95 o 
  -1   8   0      834.54      796.82     37.70 o 
   0   8   0      325.28      297.61     23.25 o 
   1   8   0        7.93        4.53     10.26 o 
   2   8   0      335.15      314.10     37.98 o 
   3   8   0      678.31      648.88     57.74 o 
   4   8   0      129.69      125.80     30.38 o 
   5   8   0      210.23      226.64     38.45 o 
  -4   9   0       18.73       17.43     22.22 o 
  -3   9   0      550.94      622.30     64.25 o 
  -2   9   0       82.10      129.82     29.79 o 
  -1   9   0        8.01       -1.18      8.90 o 
   0   9   0      135.29      133.10     17.25 o 
   1   9   0      652.18      651.40     53.47 o 
   2   9   0      609.98      563.45     52.43 o 
   3   9   0       28.23       29.75     16.88 o 
   4   9   0       26.99       47.66     20.32 o 
   5   9   0       29.97       41.51     24.33 o 
  -3  10   0       25.75       30.16     31.19 o 
  -2  10   0       31.45       11.09     18.84 o 
  -1  10   0        0.22      -29.29     21.57 o 
   0  10   0       39.98       55.93     14.22 o 
   1  10   0     1107.43     1105.49     55.47 o 
   2  10   0      198.34      200.33     33.29 o 
   3  10   0       65.49       85.37     23.69 o 
   4  10   0        4.05       10.11     19.96 o 
  -2  11   0       15.00       37.23     21.86 o 
  -1  11   0      141.18      103.57     28.87 o 
   0  11   0        8.66       13.00     15.43 o 
   1  11   0        3.20      -11.54      9.96 o 
   2  11   0        0.81      -32.81     20.14 o 
   3  11   0        9.02       -4.25     15.15 o 
  -1  12   0       11.02       -9.09     17.89 o 
   0  12   0      136.33      132.30     32.85 o 
   1  12   0       50.77       49.61     19.32 o 
   2  12   0       24.98        9.72     15.34 o 
  -2 -12   1        0.79        3.93     19.32 o 
  -1 -12   1      117.56      105.59     32.33 o 
   0 -12   1      181.39      202.77     40.77 o 
   1 -12   1        0.54       -0.96     17.87 o 
  -3 -11   1       50.81       69.47     24.66 o 
  -2 -11   1      193.02      116.52     29.96 o 
  -1 -11   1        9.05       -2.89     16.86 o 
   0 -11   1       31.52       38.20     15.87 o 
   1 -11   1       10.86       -5.59     15.10 o 
   2 -11   1       46.31       70.29     27.70 o 
  -4 -10   1       17.79       62.83     24.35 o 
  -3 -10   1        4.55        5.89     14.10 o 
  -2 -10   1      685.07      662.29     60.92 o 
  -1 -10   1        8.23      -10.51     15.46 o 
   0 -10   1      191.60      219.71     23.80 o 
   1 -10   1       86.71      100.94     30.94 o 
   2 -10   1      256.51      276.18     43.56 o 
   3 -10   1      147.89      139.13     36.06 o 
  -5  -9   1        1.11       17.40     20.55 o 
  -4  -9   1      165.03      204.11     38.88 o 
  -3  -9   1      550.30      529.65     55.22 o 
  -2  -9   1       93.01       69.51     20.91 o 
  -1  -9   1       73.14       73.86     19.41 o 
   0  -9   1       32.04       37.63     12.66 o 
   1  -9   1       85.73       98.40     20.43 o 
   2  -9   1       51.11       32.18     16.50 o 
   3  -9   1       70.62       71.23     28.97 o 
   4  -9   1       31.12       64.31     26.77 o 
  -5  -8   1      132.67      166.25     38.36 o 
  -4  -8   1       51.26       61.20     22.04 o 
  -3  -8   1       18.61       14.66     14.67 o 
  -2  -8   1      272.82      235.84     31.84 o 
  -1  -8   1        4.23        8.56     12.50 o 
   0  -8   1      421.71      371.72     27.19 o 
   1  -8   1     1511.07     1545.42     57.27 o 
   2  -8   1     1146.23     1198.67     81.12 o 
   3  -8   1        1.69        3.94     18.72 o 
   4  -8   1       28.93       90.81     28.47 o 
   5  -8   1        9.85       30.80     20.50 o 
  -6  -7   1       27.55       17.36     19.33 o 
  -5  -7   1      548.51      590.73     61.14 o 
  -4  -7   1      473.65      452.19     50.13 o 
  -3  -7   1        2.36        7.27     11.45 o 
  -2  -7   1      454.65      488.61     44.31 o 
  -1  -7   1      265.85      267.81     31.75 o 
   0  -7   1      204.08      211.07     19.26 o 
   1  -7   1       98.24      103.72     13.72 o 
   2  -7   1      113.82      108.27     14.13 o 
   3  -7   1       21.00       12.59     15.22 o 
   4  -7   1       88.27       70.26     24.65 o 
   5  -7   1        5.72       -7.29     20.58 o 
  -6  -6   1        0.84      -13.06     14.15 o 
  -5  -6   1      297.20      307.51     37.61 o 
  -4  -6   1        5.16       13.45     12.34 o 
  -3  -6   1      168.28      137.88     18.02 o 
  -2  -6   1     1544.78     1661.63     82.66 o 
  -1  -6   1      348.13      358.17     32.45 o 
   0  -6   1     4504.43     4936.79    111.92 o 
   1  -6   1     1188.82     1232.91     43.80 o 
   2  -6   1      353.00      345.86     26.65 o 
   3  -6   1      365.64      368.55     43.27 o 
   4  -6   1       15.86       26.69     18.72 o 
   5  -6   1       41.40       40.54     24.97 o 
  -6  -5   1        0.96       -0.62     10.46 o 
  -5  -5   1       45.70       73.79     19.67 o 
  -4  -5   1       74.44       99.60     22.51 o 
  -3  -5   1      644.54      646.25     26.30 o 
  -2  -5   1     3481.67     3606.67     90.85 o 
  -1  -5   1      181.15      150.70     19.82 o 
   0  -5   1      685.50      687.20     40.18 o 
   1  -5   1        6.41        8.67      8.07 o 
   2  -5   1       14.77        4.65      5.30 o 
   3  -5   1      546.08      567.13     25.79 o 
   4  -5   1      167.23      169.15     32.26 o 
   5  -5   1       52.74       57.32     26.38 o 
   6  -5   1        1.17       40.51     27.37 o 
  -6  -4   1       12.84       26.62     19.12 o 
  -5  -4   1        7.83       -8.84     12.30 o 
  -4  -4   1       92.26       89.70     20.42 o 
  -3  -4   1        8.70        8.83      6.88 o 
  -2  -4   1       15.95        2.75      3.73 o 
  -1  -4   1     1687.10     1675.90     67.54 o 
   0  -4   1        5.69       -2.38      8.01 o 
   1  -4   1      134.79      174.21     17.47 o 
   2  -4   1     4640.92     5070.79    105.61 o 
   3  -4   1      582.07      564.91     25.53 o 
   4  -4   1       99.48       71.08     10.94 o 
   5  -4   1       54.51      138.42     33.76 o 
   6  -4   1        1.70       36.57     24.76 o 
  -6  -3   1       10.99       11.91      9.67 o 
  -5  -3   1      117.52      106.85     17.01 o 
  -4  -3   1      303.05      302.76     32.24 o 
  -3  -3   1     3144.62     3188.41    116.68 o 
  -2  -3   1     4681.87     4918.44     93.34 o 
  -1  -3   1      473.53      474.77     18.92 o 
   0  -3   1     3895.93     4513.84    123.23 o 
   1  -3   1       16.86       20.71      4.06 o 
   2  -3   1      299.62      260.38     12.74 o 
   3  -3   1      381.13      437.04     23.04 o 
   4  -3   1      473.81      410.58     24.48 o 
   5  -3   1      182.87      207.62     37.22 o 
   6  -3   1       13.36       15.09     20.85 o 
  -7  -2   1        9.82        3.48     18.59 o 
  -6  -2   1       54.42       16.52     20.48 o 
  -5  -2   1        9.86       15.40     16.87 o 
  -4  -2   1       76.71       81.48     17.68 o 
  -3  -2   1       13.04       20.81      9.03 o 
  -2  -2   1     3285.76     3945.29    119.43 o 
  -1  -2   1      797.68      865.94     36.55 o 
   0  -2   1       41.22       55.68      7.80 o 
   1  -2   1     5507.89     6044.88    114.87 o 
   2  -2   1     6594.22     7512.88    111.98 o 
   3  -2   1      460.09      493.30     23.28 o 
   4  -2   1      926.16      975.74     35.33 o 
   5  -2   1     1382.75     1528.29     48.57 o 
   6  -2   1        3.83       22.34     12.33 o 
  -7  -1   1        5.94       90.25     30.68 o 
  -6  -1   1      173.84      149.44     20.66 o 
  -5  -1   1      112.42      120.23     16.85 o 
  -4  -1   1      352.57      341.89     24.80 o 
  -3  -1   1     2329.42     2371.37     86.79 o 
  -2  -1   1      862.66     1022.52     44.17 o 
  -1  -1   1     4997.43     5206.93    132.27 o 
   1  -1   1      496.09      587.25     17.97 o 
   2  -1   1      359.32      398.30     11.97 o 
   3  -1   1      154.90      172.85     11.98 o 
   4  -1   1       13.31        5.97      5.36 o 
   5  -1   1      159.68      181.51     16.62 o 
   6  -1   1       13.51       18.61     10.99 o 
   7  -1   1       43.50       47.74     17.52 o 
  -7   0   1       57.47       83.19     33.58 o 
  -6   0   1       24.80       22.24     14.87 o 
  -5   0   1       40.24       38.07     19.00 o 
  -4   0   1       21.14        6.79      5.67 o 
  -3   0   1     1207.52     1349.18     50.94 o 
  -2   0   1       25.53       32.88      5.84 o 
  -1   0   1    16628.32    10984.84    274.89 o 
   1   0   1     3455.26     3762.08     82.90 o 
   2   0   1       36.59       55.23      9.46 o 
   3   0   1      753.86      724.56     19.15 o 
   4   0   1     1005.70      923.44     24.26 o 
   5   0   1       74.91       71.22     16.42 o 
   6   0   1       48.34       71.19     15.22 o 
   7   0   1       37.16       32.86     19.36 o 
  -6   1   1        3.24       -3.88     12.88 o 
  -5   1   1      176.28      213.16     16.75 o 
  -4   1   1       35.97       42.64      9.72 o 
  -3   1   1      307.71      288.57     13.32 o 
  -2   1   1     1179.72     1228.72     35.68 o 
  -1   1   1     2318.31     2817.15     46.44 o 
   1   1   1      120.10      106.50     10.62 o 
   2   1   1     6528.50     6360.16    171.58 o 
   3   1   1      120.65      112.43      9.82 o 
   4   1   1      214.25      216.22     23.41 o 
   5   1   1       38.31       30.49      9.20 o 
   6   1   1      140.62       93.08     17.70 o 
   7   1   1        7.08       -2.95     16.10 o 
  -6   2   1       16.78       26.09     22.68 o 
  -5   2   1      663.92      591.54     40.58 o 
  -4   2   1      790.14      757.31     28.71 o 
  -3   2   1     2372.48     2354.81     46.24 o 
  -2   2   1     1106.21     1078.35     31.51 o 
  -1   2   1     2414.00     2787.70     59.10 o 
   0   2   1      718.44      721.05     26.56 o 
   1   2   1       12.64       11.69      2.66 o 
   2   2   1      881.22      814.93     21.43 o 
   3   2   1     1750.74     1649.81     71.94 o 
   4   2   1      912.10      857.54     39.03 o 
   5   2   1       69.03       74.45     14.07 o 
   6   2   1       95.97      121.55     18.87 o 
   7   2   1        8.59       -0.04     10.30 o 
  -6   3   1        9.70      -17.06     16.04 o 
  -5   3   1        1.06        3.24     10.23 o 
  -4   3   1      710.62      750.09     27.56 o 
  -3   3   1     1131.26     1068.56     27.45 o 
  -2   3   1      277.84      226.56     10.45 o 
  -1   3   1      118.59       97.86      4.80 o 
   0   3   1     4606.84     4736.26    177.82 o 
   1   3   1     1396.18     1473.67     30.09 o 
   2   3   1      917.37      919.42     21.30 o 
   3   3   1       56.63       55.80     13.08 o 
   4   3   1        4.15        3.49      8.00 o 
   5   3   1      224.73      260.33     24.73 o 
   6   3   1       60.76       59.59     11.58 o 
   7   3   1        5.57      -12.15     21.84 o 
  -6   4   1       31.19       28.07     23.46 o 
  -5   4   1       39.80       63.71     25.06 o 
  -4   4   1      826.87      755.17     63.77 o 
  -3   4   1      161.17      152.01      9.63 o 
  -2   4   1        4.13       -2.08      3.65 o 
  -1   4   1     3276.05     3809.56     59.26 o 
   0   4   1     1651.18     1685.88     32.96 o 
   1   4   1      843.12      789.28     27.59 o 
   2   4   1      731.25      728.10     20.93 o 
   3   4   1        4.42       14.19      9.05 o 
   4   4   1       88.68       78.99     18.09 o 
   5   4   1      199.49      194.87     21.95 o 
   6   4   1      166.37      143.75     20.37 o 
  -6   5   1       58.82       96.00     30.09 o 
  -5   5   1      199.94      255.40     46.12 o 
  -4   5   1      143.32      186.24     34.47 o 
  -3   5   1      203.55      221.38     31.54 o 
  -2   5   1      138.43      133.39     20.90 o 
  -1   5   1      646.81      587.30     17.25 o 
   0   5   1     2220.26     2166.90     56.21 o 
   1   5   1      732.54      683.71     28.40 o 
   2   5   1        0.02        5.63      5.49 o 
   3   5   1      130.49      124.34     21.57 o 
   4   5   1      663.90      630.96     54.97 o 
   5   5   1        4.06        6.96     12.71 o 
   6   5   1        0.96       18.44     11.66 o 
  -5   6   1      154.11      190.74     36.96 o 
  -4   6   1       22.27       56.92     24.31 o 
  -3   6   1      167.18      170.03     29.46 o 
  -2   6   1       46.31       32.48     12.14 o 
  -1   6   1       44.64       57.33      6.13 o 
   0   6   1     1099.73     1028.51     55.16 o 
   1   6   1       67.47       62.22     10.31 o 
   2   6   1        2.01        2.26      5.36 o 
   3   6   1       34.01       45.05     16.30 o 
   4   6   1      135.21      141.20     26.50 o 
   5   6   1      172.41      166.69     32.63 o 
   6   6   1       31.67       11.93     11.28 o 
  -5   7   1      336.09      315.78     52.10 o 
  -4   7   1       51.40       78.42     26.93 o 
  -3   7   1        1.30      301.04     45.31 o 
  -2   7   1      497.40      498.44     48.68 o 
  -1   7   1     1857.12     1824.17     46.75 o 
   0   7   1      286.73      282.41     17.76 o 
   1   7   1       23.69       22.31      8.07 o 
   2   7   1     1002.78      971.29     43.66 o 
   3   7   1      785.82      778.18     59.04 o 
   4   7   1        5.61       10.97     11.53 o 
   5   7   1       42.80       69.95     25.03 o 
   6   7   1       16.14        3.21     13.70 o 
  -5   8   1       32.45       46.75     21.61 o 
  -4   8   1       91.27       65.88     24.21 o 
  -3   8   1      143.01      152.04     31.11 o 
  -2   8   1       17.60       57.31     20.03 o 
  -1   8   1       47.76       57.90     12.94 o 
   0   8   1        5.39       10.59     15.06 o 
   1   8   1      462.08      475.12     41.20 o 
   2   8   1     1215.81     1206.90     73.59 o 
   3   8   1      241.01      247.84     25.01 o 
   4   8   1      142.40      150.39     29.97 o 
   5   8   1       54.31       82.03     27.13 o 
  -4   9   1       68.11      107.69     32.52 o 
  -3   9   1        5.62       30.49     21.16 o 
  -2   9   1     1014.65      857.05     71.01 o 
  -1   9   1       97.46       56.41     19.16 o 
   0   9   1      241.42      235.41     22.49 o 
   1   9   1      571.00      613.15     50.56 o 
   2   9   1       10.04      -17.89     14.18 o 
   3   9   1       11.07       -0.18     11.59 o 
   4   9   1       32.08       13.22     16.81 o 
   5   9   1       19.07        7.68     21.26 o 
  -3  10   1       17.37       46.10     24.87 o 
  -2  10   1       63.94       27.20     19.75 o 
  -1  10   1      478.63      463.19     51.35 o 
   0  10   1      137.11      155.66     21.48 o 
   1  10   1       16.55       19.56     14.17 o 
   2  10   1       14.95       51.16     19.69 o 
   3  10   1       85.60       61.62     22.42 o 
   4  10   1       14.03       17.53     14.80 o 
  -2  11   1        3.08        1.16     17.25 o 
  -1  11   1       26.45       26.18     20.00 o 
   0  11   1       81.20       54.81     22.11 o 
   1  11   1     1287.82     1336.90     63.71 o 
   2  11   1       18.05       19.35     19.27 o 
   3  11   1      323.35      279.40     44.21 o 
  -1  12   1      192.86      184.23     37.56 o 
   0  12   1        9.71        9.16     16.01 o 
   1  12   1       49.92       18.56     18.63 o 
   2  12   1       33.98       21.52     17.01 o 
  -2 -12   2       39.60       13.77     16.20 o 
  -1 -12   2       42.54       31.93     23.71 o 
   0 -12   2       22.06       43.31     26.82 o 
   1 -12   2        0.01      -15.21     19.01 o 
  -3 -11   2      128.27      235.00     40.10 o 
  -2 -11   2      359.52      357.15     48.33 o 
  -1 -11   2      765.35      741.63     49.15 o 
   0 -11   2       98.94      119.08     21.02 o 
   1 -11   2      138.50      119.71     30.68 o 
   2 -11   2       73.98      100.39     30.98 o 
  -4 -10   2       23.16       32.24     20.38 o 
  -3 -10   2        4.53       22.68     21.14 o 
  -2 -10   2       34.65       22.75     15.69 o 
  -1 -10   2      190.06      131.27     26.32 o 
   0 -10   2      341.90      333.77     29.71 o 
   1 -10   2      158.27      147.71     33.05 o 
   2 -10   2      413.05      429.70     54.24 o 
   3 -10   2       43.57       79.21     26.32 o 
  -5  -9   2       23.37       -0.70     18.58 o 
  -4  -9   2      165.36      200.56     38.57 o 
  -3  -9   2      859.85      716.91     66.61 o 
  -2  -9   2      432.54      363.79     44.33 o 
  -1  -9   2      363.98      346.11     39.54 o 
   0  -9   2     4007.45     3951.25    110.68 o 
   1  -9   2        7.09       10.04     10.03 o 
   2  -9   2       36.41       51.97     19.96 o 
   3  -9   2        6.21       43.45     26.58 o 
   4  -9   2       35.45       71.59     29.76 o 
  -5  -8   2      233.43      224.79     40.61 o 
  -4  -8   2       32.87       55.25     25.80 o 
  -3  -8   2        0.87      -16.12     13.19 o 
  -2  -8   2      418.03      414.34     43.73 o 
  -1  -8   2       40.32       13.73     13.45 o 
   0  -8   2       88.41      108.89     15.57 o 
   1  -8   2      693.51      719.34     38.79 o 
   2  -8   2      536.11      509.21     31.38 o 
   3  -8   2        5.10       68.76     23.10 o 
   4  -8   2      130.64      158.11     33.59 o 
   5  -8   2      201.76      214.16     45.70 o 
  -6  -7   2        0.24       11.34     18.27 o 
  -5  -7   2      215.24      181.41     35.22 o 
  -4  -7   2        0.77        2.18     13.88 o 
  -3  -7   2       98.08       71.81     19.93 o 
  -2  -7   2        5.40       34.10     14.62 o 
  -1  -7   2      455.22      475.09     42.70 o 
   0  -7   2     1880.14     1977.25     76.52 o 
   1  -7   2       43.75       46.39     11.11 o 
   2  -7   2      927.25      968.05     42.15 o 
   3  -7   2     1049.14     1092.37     81.24 o 
   4  -7   2       16.28       -2.20     16.24 o 
   5  -7   2       78.33      115.51     32.80 o 
  -6  -6   2        2.19       12.20     16.70 o 
  -5  -6   2      409.00      423.66     49.34 o 
  -4  -6   2       89.36       95.11     23.27 o 
  -3  -6   2     1452.01     1435.49     81.83 o 
  -2  -6   2      709.73      622.25     49.43 o 
  -1  -6   2     2673.82     2952.86    114.22 o 
   0  -6   2      410.63      453.98     26.63 o 
   1  -6   2       85.32       97.02     13.98 o 
   2  -6   2      176.42      182.03     16.77 o 
   3  -6   2      196.10      211.01     17.61 o 
   4  -6   2      204.66      208.39     38.88 o 
   5  -6   2       42.57        0.43     19.21 o 
  -6  -5   2        0.81      -15.81     11.88 o 
  -5  -5   2       12.60       20.92     13.63 o 
  -4  -5   2       69.92       51.43     18.49 o 
  -3  -5   2       64.02       71.15     18.65 o 
  -2  -5   2     1327.84     1323.16     69.58 o 
  -1  -5   2     2697.23     2751.01    102.60 o 
   0  -5   2      131.18      128.57     18.53 o 
   1  -5   2     1463.48     1539.71     48.86 o 
   2  -5   2     4176.10     4541.02    103.78 o 
   3  -5   2      119.59       86.04     57.74 o 
   4  -5   2      100.35      144.33     29.93 o 
   5  -5   2        8.05       38.28     21.90 o 
   6  -5   2      261.87      278.38     52.00 o 
  -6  -4   2       29.51       24.78     22.26 o 
  -4  -4   2      546.08      482.13     45.13 o 
  -3  -4   2      565.95      517.69     23.74 o 
  -2  -4   2       95.23       79.94      8.93 o 
  -1  -4   2      697.59      712.98     41.48 o 
   0  -4   2     1089.61     1246.72     54.01 o 
   1  -4   2     1772.88     1811.57     50.42 o 
   2  -4   2      385.57      453.20     23.93 o 
   3  -4   2      102.03       94.37     13.14 o 
   4  -4   2       96.79       87.92     12.71 o 
   5  -4   2      165.82      249.01     40.92 o 
   6  -4   2      236.45      357.01     54.19 o 
  -6  -3   2       20.61       24.45     19.24 o 
  -5  -3   2       74.06       74.29     15.38 o 
  -4  -3   2       46.53       23.32     12.28 o 
  -3  -3   2     1140.63      830.10    187.51 o 
  -2  -3   2        5.39        3.61      6.64 o 
  -1  -3   2      116.87      119.00     15.35 o 
   0  -3   2     1525.53     1558.24     58.05 o 
   1  -3   2     7462.49     8244.16    733.17 o 
   2  -3   2       49.72       57.58      6.92 o 
   3  -3   2      190.42      187.74     18.20 o 
   4  -3   2      920.12      997.78     41.60 o 
   5  -3   2       92.71      104.66     29.31 o 
   6  -3   2       59.42       71.95     28.35 o 
  -6  -2   2       96.63      104.08     30.26 o 
  -5  -2   2      430.05      416.26     31.16 o 
  -4  -2   2      381.82      381.36     26.96 o 
  -3  -2   2      145.42      150.09     20.55 o 
  -2  -2   2        3.37       -2.20      6.42 o 
  -1  -2   2     3331.37     3784.10    110.68 o 
   0  -2   2     3720.01     3932.50    108.43 o 
   1  -2   2      699.16      748.17     25.12 o 
   2  -2   2      570.49      709.00     70.47 o 
   3  -2   2       40.42       39.44      7.88 o 
   4  -2   2       57.99       74.99     20.22 o 
   5  -2   2      762.13      753.14     33.25 o 
   6  -2   2       58.71       64.28     38.03 o 
  -6  -1   2        0.88       15.83     14.99 o 
  -5  -1   2      154.20      159.29     19.91 o 
  -4  -1   2      973.45     1001.80     43.21 o 
  -3  -1   2      903.72      847.55    115.84 o 
  -2  -1   2      798.65      848.96     23.42 o 
  -1  -1   2     1556.67     1726.13     56.36 o 
   0  -1   2     1205.78     1531.25     48.56 o 
   1  -1   2     5299.63     5195.09    218.00 o 
   2  -1   2      989.42      923.79     25.56 o 
   3  -1   2     1068.79     1028.21     31.40 o 
   4  -1   2      572.45      559.38     25.37 o 
   5  -1   2      742.41      775.72     33.50 o 
   6  -1   2        2.47       18.80      8.28 o 
   7  -1   2        0.04       -1.94     16.34 o 
  -6   0   2       47.35       94.04     28.92 o 
  -5   0   2      151.31      176.16     51.39 o 
  -4   0   2        4.12        3.17      6.74 o 
  -3   0   2     2661.16     2774.87     51.65 o 
  -2   0   2     4482.39     4556.07     67.86 o 
  -1   0   2     1336.95     1479.78     33.19 o 
   1   0   2     2317.22     2432.13     70.53 o 
   2   0   2     3670.15     3998.87     58.35 o 
   3   0   2      465.08      461.66     20.00 o 
   4   0   2     1171.78     1108.89     27.99 o 
   5   0   2      377.82      316.62     21.07 o 
   6   0   2      299.64      228.96     24.31 o 
   7   0   2       11.43        4.29     18.68 o 
  -6   1   2        5.18       -0.32     16.77 o 
  -5   1   2      278.63      254.30     18.64 o 
  -4   1   2      116.66      114.48     11.58 o 
  -3   1   2      530.61      488.50     17.73 o 
  -2   1   2       58.19       55.21      4.46 o 
  -1   1   2     4373.03     4771.04    260.22 o 
   0   1   2        8.17       16.37      3.80 o 
   1   1   2     1573.02     1758.44     57.70 o 
   2   1   2      329.92      269.07     19.99 o 
   3   1   2     1716.27     1639.88     41.65 o 
   4   1   2        8.46        2.43      2.80 o 
   5   1   2      238.71      256.75     22.68 o 
   6   1   2      166.69      192.59     22.06 o 
   7   1   2       12.68        4.31     16.96 o 
  -6   2   2       72.05      109.99     35.08 o 
  -5   2   2       32.50       46.12     15.05 o 
  -4   2   2      183.85      186.76     14.11 o 
  -3   2   2      819.64      796.28     19.63 o 
  -2   2   2      189.16      160.44      8.08 o 
  -1   2   2      184.35      157.75    151.72 o 
   0   2   2     6372.81     6385.48     90.53 o 
   1   2   2     3429.48     3534.26    115.63 o 
   2   2   2     6325.44     5864.19    412.72 o 
   3   2   2      254.05      226.24     14.06 o 
   4   2   2     1213.95     1172.66     46.57 o 
   5   2   2      139.67      123.89     16.84 o 
   6   2   2       35.22       47.59     14.20 o 
   7   2   2       12.21       -1.97     32.60 o 
  -6   3   2       95.19      110.59     20.26 o 
  -5   3   2       98.77       86.11     16.58 o 
  -4   3   2      712.56      720.33     42.33 o 
  -3   3   2       12.25        8.62      3.72 o 
  -2   3   2      224.18      229.67     16.50 o 
  -1   3   2     2076.52     2162.32     75.72 o 
   0   3   2     1153.24     1220.25     24.61 o 
   1   3   2      297.97      254.24     10.92 o 
   2   3   2      846.94      822.42     26.91 o 
   3   3   2       44.56       40.75      5.09 o 
   4   3   2      861.18      795.49     38.00 o 
   5   3   2      267.25      263.00     24.60 o 
   6   3   2       47.01       49.84     18.30 o 
   7   3   2       27.86       15.67     12.99 o 
  -6   4   2       20.66       54.25     23.21 o 
  -5   4   2       13.40       13.46     18.28 o 
  -4   4   2     3169.44     3544.26    145.10 o 
  -3   4   2      239.50      207.96     37.31 o 
  -2   4   2     1643.98     1354.69    517.35 o 
  -1   4   2     5967.94     5579.70     93.11 o 
   0   4   2      547.73      509.11     18.53 o 
   1   4   2       27.18       24.79      5.28 o 
   2   4   2      406.69      365.33     18.96 o 
   3   4   2      428.12      460.00     20.21 o 
   4   4   2       90.98       69.43     19.93 o 
   5   4   2        2.69       15.80      8.24 o 
   6   4   2       16.37       23.65     13.08 o 
  -6   5   2      339.53      424.15     60.17 o 
  -5   5   2       10.56       20.78     23.44 o 
  -4   5   2      489.59      399.92     49.63 o 
  -3   5   2      257.48      222.39     21.08 o 
  -2   5   2      182.08      232.11     19.93 o 
  -1   5   2      561.72      532.59     15.30 o 
   0   5   2      241.36      233.52     11.85 o 
   1   5   2      531.92      531.83     24.74 o 
   2   5   2      132.47      121.80     11.98 o 
   3   5   2     2263.34     2097.13     79.95 o 
   4   5   2      767.95      768.63     58.40 o 
   5   5   2       21.81       31.93     16.93 o 
   6   5   2       43.12       46.51     12.55 o 
  -5   6   2        1.86       29.40     24.00 o 
  -4   6   2       61.62       92.82     26.85 o 
  -3   6   2      439.18      372.81     44.01 o 
  -2   6   2     1063.80     1086.15     47.04 o 
  -1   6   2     2536.03     2492.90     46.90 o 
   0   6   2      218.84      237.49     17.10 o 
   1   6   2      365.51      371.79     31.44 o 
   2   6   2      320.93      103.06    161.92 o 
   3   6   2       17.22       11.43      6.77 o 
   4   6   2       22.69        6.71      9.96 o 
   5   6   2        3.18      -15.17     13.74 o 
   6   6   2        8.91       11.30     22.32 o 
  -5   7   2        0.16       -2.87     19.69 o 
  -4   7   2      198.93      205.15     40.13 o 
  -3   7   2      166.87      185.22     28.82 o 
  -2   7   2      139.95      152.08     18.47 o 
  -1   7   2        1.59        4.38      5.23 o 
   0   7   2        1.77        5.81      7.77 o 
   1   7   2        7.41       12.92      5.69 o 
   2   7   2      367.32      344.96     36.46 o 
   3   7   2      551.77      588.92     50.77 o 
   4   7   2       55.25       52.62     18.99 o 
   5   7   2       81.47       63.16     27.42 o 
   6   7   2        1.82       -9.09     17.49 o 
  -4   8   2       13.48       10.52     22.42 o 
  -3   8   2       34.60      173.12     38.07 o 
  -2   8   2      416.11      402.62     47.16 o 
  -1   8   2       14.13       16.92      8.13 o 
   0   8   2     1347.93     1408.82     43.29 o 
   1   8   2     1829.81     1842.01     61.39 o 
   2   8   2       25.01       29.28     10.01 o 
   3   8   2      147.97      181.83     30.25 o 
   4   8   2       37.22       46.20     21.73 o 
   5   8   2        0.68       -0.87     16.70 o 
  -4   9   2       36.18       34.42     21.37 o 
  -3   9   2       49.45       97.50     42.38 o 
  -2   9   2      191.90      153.29     34.07 o 
  -1   9   2      114.74      103.30     22.86 o 
   0   9   2       26.06       14.09      8.72 o 
   1   9   2       73.53       72.61     16.56 o 
   2   9   2      149.02      159.13     28.00 o 
   3   9   2       78.05       81.66     25.56 o 
   4   9   2       53.57      103.01     27.03 o 
   5   9   2      133.93      139.42     35.54 o 
  -3  10   2        9.33       -6.08     15.74 o 
  -2  10   2       17.26       58.51     24.17 o 
  -1  10   2      633.27      583.17     59.92 o 
   0  10   2      991.91      947.61     74.08 o 
   1  10   2        4.41       10.42      9.18 o 
   2  10   2       61.42       63.06     20.62 o 
   3  10   2      159.58      177.23     33.67 o 
   4  10   2        1.30      -18.47     15.96 o 
  -2  11   2       16.94       33.75     20.68 o 
  -1  11   2       23.74       10.70     13.86 o 
   0  11   2        9.46        8.33     15.58 o 
   1  11   2      133.36      134.54     19.94 o 
   2  11   2        2.73      -25.69     17.63 o 
   3  11   2       66.53       86.87     24.84 o 
  -1  12   2       47.04       75.23     28.63 o 
   0  12   2       16.83      -10.02     17.78 o 
   1  12   2      169.26      166.79     36.68 o 
   2  12   2        5.29       39.09     22.14 o 
  -2 -12   3      128.47       76.32     28.88 o 
  -1 -12   3        2.40        2.59     11.76 o 
   0 -12   3       99.29      125.76     38.06 o 
   1 -12   3        2.41       -7.49     22.56 o 
  -3 -11   3        5.27      -21.16     16.98 o 
  -2 -11   3        1.65      -13.58     13.88 o 
  -1 -11   3      205.47      172.35     24.70 o 
   0 -11   3       45.97       52.22     14.82 o 
   1 -11   3      426.68      390.14     55.36 o 
   2 -11   3      554.78      581.45     66.64 o 
  -4 -10   3        1.79       -9.68     14.92 o 
  -3 -10   3      279.68      246.96     40.81 o 
  -2 -10   3       11.60        9.96     13.64 o 
  -1 -10   3      441.30      445.95     48.68 o 
   0 -10   3      172.77      180.40     34.18 o 
   1 -10   3      148.14      169.51     23.05 o 
   2 -10   3        2.33       35.10     25.66 o 
   3 -10   3       33.18       19.65     20.34 o 
  -5  -9   3      140.62      153.25     37.02 o 
  -4  -9   3      229.55      242.12     45.28 o 
  -3  -9   3      469.48      400.37     49.40 o 
  -2  -9   3        8.18        2.81     15.18 o 
  -1  -9   3       60.38       49.17     20.83 o 
   0  -9   3      126.99      125.47     18.09 o 
   1  -9   3      157.74      186.64     21.61 o 
   2  -9   3      147.08      130.93     30.59 o 
   3  -9   3        7.86       46.84     27.15 o 
   4  -9   3      280.96      386.82     57.37 o 
  -5  -8   3        6.30       33.46     19.12 o 
  -4  -8   3       24.44       30.06     19.01 o 
  -3  -8   3       20.13       24.14     15.54 o 
  -2  -8   3      359.81      388.56     44.02 o 
  -1  -8   3     1273.88     1226.22     75.11 o 
   0  -8   3     1786.04     1712.59     64.51 o 
   1  -8   3       22.47        9.31     10.65 o 
   2  -8   3       91.76       97.99     16.41 o 
   3  -8   3       86.98       55.72     21.91 o 
   4  -8   3       59.20       90.08     28.52 o 
   5  -8   3       25.66       15.96     24.22 o 
  -5  -7   3      249.21      216.42     36.97 o 
  -4  -7   3       68.67       50.23     22.42 o 
  -3  -7   3      349.97      432.89     46.46 o 
  -2  -7   3      274.43      308.59     37.77 o 
  -1  -7   3     1510.66     1462.10     79.39 o 
   0  -7   3      504.22      489.96     30.37 o 
   1  -7   3      170.90      181.05     19.33 o 
   2  -7   3       18.11       12.27      8.25 o 
   3  -7   3      222.61      299.72     31.43 o 
   4  -7   3      506.72      514.19     60.19 o 
   5  -7   3        1.34       -9.98     23.51 o 
  -6  -6   3       17.29        1.45     14.99 o 
  -5  -6   3        0.90       -7.29     17.40 o 
  -4  -6   3      176.68      169.76     30.18 o 
  -3  -6   3      494.39      414.59     44.12 o 
  -2  -6   3     1216.31     1172.01     69.70 o 
  -1  -6   3      652.03      669.61     49.22 o 
   0  -6   3      147.24      160.21     16.79 o 
   1  -6   3     1406.60     1374.60     50.46 o 
   2  -6   3     1763.16     1640.42     56.49 o 
   3  -6   3      109.88      107.26     13.51 o 
   4  -6   3       10.52        4.22     14.75 o 
   5  -6   3        1.88       23.32     19.19 o 
  -6  -5   3        0.80       -1.82     11.76 o 
  -5  -5   3       53.78       35.05     19.49 o 
  -4  -5   3       20.34        8.28     13.21 o 
  -3  -5   3      686.90      693.44     53.17 o 
  -2  -5   3        7.99        7.20      8.32 o 
  -1  -5   3     1054.10     1203.55     65.29 o 
   0  -5   3      109.11       91.56     15.63 o 
   1  -5   3      873.88      925.52     37.44 o 
   2  -5   3      589.65      586.44     32.27 o 
   3  -5   3      369.03      321.35     22.35 o 
   4  -5   3        8.99      -19.20     14.05 o 
   5  -5   3       32.04       57.93     23.17 o 
   6  -5   3      557.20      781.95     82.19 o 
  -6  -4   3        2.11        5.54     10.04 o 
  -5  -4   3       74.07       79.14     20.39 o 
  -4  -4   3      108.78       88.95     20.52 o 
  -3  -4   3      402.97      333.98     28.04 o 
  -2  -4   3      544.63      499.83     38.90 o 
  -1  -4   3        9.43       13.92      8.62 o 
   0  -4   3     8792.06     9943.14    258.81 o 
   1  -4   3     2104.48     2313.66     61.80 o 
   2  -4   3      513.36      556.37     29.79 o 
   3  -4   3       15.51       13.71      5.68 o 
   4  -4   3      494.76      533.05     31.50 o 
   5  -4   3       84.28      117.10     33.74 o 
   6  -4   3       19.59        4.34     21.13 o 
  -6  -3   3      330.82      340.05     32.70 o 
  -5  -3   3       66.88       58.03     13.42 o 
  -4  -3   3      122.20      106.56     20.65 o 
  -3  -3   3      112.12      135.24     21.21 o 
  -2  -3   3       36.04       41.28     12.08 o 
  -1  -3   3      289.06      244.75     23.28 o 
   0  -3   3     3073.39     3491.83    107.13 o 
   1  -3   3      589.87      713.84     27.87 o 
   2  -3   3        6.88        5.77     10.26 o 
   3  -3   3      165.37      146.41     14.47 o 
   4  -3   3      161.88      207.51     48.68 o 
   5  -3   3     1313.93     1375.11     55.90 o 
   6  -3   3       34.09       77.41     27.50 o 
  -6  -2   3        7.76       -5.03     10.27 o 
  -5  -2   3       91.06       95.10     15.94 o 
  -4  -2   3      155.27      189.87     20.04 o 
  -3  -2   3      630.92      649.17     29.14 o 
  -2  -2   3      119.74       92.72     14.44 o 
  -1  -2   3     4598.17     5603.68    155.91 o 
   0  -2   3     1522.73     1696.39     61.04 o 
   1  -2   3      415.76      522.26     21.17 o 
   2  -2   3     8978.94     9272.29    540.67 o 
   3  -2   3     1458.81     1564.48     51.18 o 
   4  -2   3        6.68       31.57      9.92 o 
   5  -2   3      174.24      176.22     19.40 o 
   6  -2   3       13.43        3.02     15.41 o 
  -6  -1   3      130.89      134.87     25.12 o 
  -5  -1   3      147.51      216.06     25.97 o 
  -4  -1   3      336.22      281.26     36.87 o 
  -3  -1   3      492.76      455.95     21.47 o 
  -2  -1   3     2014.92     2249.54     77.77 o 
  -1  -1   3     2248.84     2548.58     80.53 o 
   0  -1   3     2211.05     2528.73     76.85 o 
   1  -1   3     1606.87     1647.54     41.10 o 
   2  -1   3      985.20      954.35     46.64 o 
   3  -1   3       94.21       74.81      8.52 o 
   4  -1   3      175.70      121.67     14.28 o 
   5  -1   3      370.48      314.87     21.17 o 
   6  -1   3       32.48       55.82     12.83 o 
   7  -1   3       29.35       44.74     18.02 o 
  -6   0   3        7.91       10.88     15.75 o 
  -5   0   3       15.67       43.57     18.90 o 
  -4   0   3       83.06       76.85      9.47 o 
  -3   0   3      377.41      342.84     20.85 o 
  -2   0   3     5981.19     6194.40    111.74 o 
  -1   0   3      809.77      805.87     18.89 o 
   0   0   3      572.42      544.15     25.29 o 
   1   0   3       32.37       37.65      3.62 o 
   2   0   3       83.86       70.96      5.47 o 
   3   0   3     2421.19     2442.85     53.71 o 
   4   0   3       70.97       71.62      9.55 o 
   5   0   3      202.74      230.89     18.33 o 
   6   0   3      283.79      325.07     23.74 o 
   7   0   3       21.29       39.39     20.91 o 
  -6   1   3       28.85       47.02     23.65 o 
  -5   1   3      175.88      132.28     21.41 o 
  -4   1   3     2544.83     2515.81     58.59 o 
  -3   1   3      303.82      298.43     17.87 o 
  -2   1   3       34.85       32.27      3.62 o 
  -1   1   3      300.85      301.10      7.74 o 
   0   1   3     1653.08     1771.76     37.46 o 
   1   1   3      695.52      691.52     21.04 o 
   2   1   3      924.78      838.07     22.82 o 
   3   1   3      832.07      770.60     26.35 o 
   4   1   3       18.59       17.71      5.88 o 
   5   1   3      134.78      155.06     18.63 o 
   6   1   3      104.32      126.64     18.62 o 
   7   1   3       48.04       34.47     11.01 o 
  -6   2   3      113.77       92.35     28.64 o 
  -5   2   3      133.69      132.02     19.06 o 
  -4   2   3      238.80      201.24     15.70 o 
  -3   2   3      181.85      185.37      8.92 o 
  -2   2   3     1101.48     1012.07     19.42 o 
  -1   2   3       22.92       39.33      6.46 o 
   0   2   3    15141.97    12696.81    155.62 o 
   1   2   3    93587.39    51339.14   1172.20 o 
   2   2   3       71.13       94.83     15.59 o 
   3   2   3      798.37      722.08     30.58 o 
   4   2   3       46.79       37.03      5.17 o 
   5   2   3       28.48       23.43      9.38 o 
   6   2   3       69.94       77.06     14.94 o 
   7   2   3       12.50        8.70     10.73 o 
  -6   3   3       20.91      -22.22     20.99 o 
  -5   3   3      607.95      691.89     46.08 o 
  -4   3   3      231.34      284.20     19.67 o 
  -3   3   3       76.94       82.57      5.93 o 
  -2   3   3     1019.31      977.16     39.41 o 
  -1   3   3     1953.32     1949.10     70.56 o 
   0   3   3      164.47      193.48      8.41 o 
   1   3   3      113.10      154.38     21.05 o 
   2   3   3      495.27      480.83     21.21 o 
   3   3   3       10.65        3.29      3.18 o 
   4   3   3      277.70      248.81     18.58 o 
   5   3   3      338.39      362.32     28.34 o 
   6   3   3      380.90      339.48     30.43 o 
   7   3   3        2.78       -6.59     16.04 o 
  -6   4   3        7.61        9.42     20.29 o 
  -5   4   3        6.49       10.53     10.16 o 
  -4   4   3       26.38       51.08      9.83 o 
  -3   4   3        9.05        6.37      9.53 o 
  -2   4   3      428.60      468.68     26.45 o 
  -1   4   3      808.18      746.20     42.50 o 
   0   4   3     1052.06      970.11     28.14 o 
   1   4   3      364.26      365.56     19.25 o 
   2   4   3      451.54      435.98     21.81 o 
   3   4   3     2695.53     2576.04     63.36 o 
   4   4   3      575.19      511.46     38.60 o 
   5   4   3        0.37        5.97      8.68 o 
   6   4   3        8.09       23.51     10.80 o 
  -6   5   3       20.08       37.07     23.16 o 
  -5   5   3       10.08       44.81     24.03 o 
  -4   5   3       67.16       65.62     21.88 o 
  -3   5   3      263.22      260.23     23.40 o 
  -2   5   3     1194.82     1166.35     46.71 o 
  -1   5   3       45.76       29.96      5.85 o 
   0   5   3       52.23       45.69      7.23 o 
   1   5   3       78.74       64.70      9.05 o 
   2   5   3      396.64      373.90     21.61 o 
   3   5   3      500.67      488.67     24.81 o 
   4   5   3      178.18      206.49     29.20 o 
   5   5   3       40.37       42.90     19.08 o 
   6   5   3       23.45       36.29     18.01 o 
  -5   6   3       15.26       30.23     20.65 o 
  -4   6   3       43.95       11.97     19.76 o 
  -3   6   3        2.76        7.21     10.28 o 
  -2   6   3       74.80       67.16     13.53 o 
  -1   6   3      446.66      417.43     14.41 o 
   0   6   3     1839.60     1800.10     41.18 o 
   1   6   3     1091.71     1098.21     56.91 o 
   2   6   3     1637.92     1726.71     80.77 o 
   3   6   3      302.63      297.75     20.63 o 
   4   6   3       26.82       -0.03     10.86 o 
   5   6   3      313.35      415.16     48.62 o 
   6   6   3        0.45       19.07     14.60 o 
  -5   7   3       11.89       -3.99     19.09 o 
  -4   7   3      200.64      197.59     37.41 o 
  -3   7   3      919.91      945.15     49.59 o 
  -2   7   3      132.33      145.96     18.92 o 
  -1   7   3      608.19      642.11     23.77 o 
   0   7   3      207.85      206.52     14.63 o 
   1   7   3     1037.74     1016.89     41.77 o 
   2   7   3      179.32      195.31     27.15 o 
   3   7   3       29.70       16.47     11.56 o 
   4   7   3        3.09        7.92     14.05 o 
   5   7   3        1.13       -0.71     12.05 o 
   6   7   3       48.08       90.27     29.83 o 
  -4   8   3        4.36       13.15     18.97 o 
  -3   8   3        2.07        2.65     15.43 o 
  -2   8   3        6.05       -0.78      9.46 o 
  -1   8   3       32.56       22.56     15.61 o 
   0   8   3      226.32      221.07     16.16 o 
   1   8   3      497.51      487.72     23.87 o 
   2   8   3     1027.18     1045.63     45.77 o 
   3   8   3      295.02      311.69     25.01 o 
   4   8   3      199.33      211.42     36.29 o 
   5   8   3       62.94      109.90     26.91 o 
  -4   9   3      174.94      183.19     38.99 o 
  -3   9   3        5.90        8.98     17.05 o 
  -2   9   3       13.35       18.23     11.97 o 
  -1   9   3      240.68      234.94     24.52 o 
   0   9   3      549.85      562.28     27.69 o 
   1   9   3       36.28       21.15     12.86 o 
   2   9   3        4.91       10.75      9.40 o 
   3   9   3       26.58       15.21     13.06 o 
   4   9   3        7.18       30.84     20.06 o 
   5   9   3       41.12       48.65     24.30 o 
  -3  10   3        0.59       10.18     17.65 o 
  -2  10   3      153.29      115.66     32.25 o 
  -1  10   3      246.13      220.08     39.47 o 
   0  10   3       86.91       84.82     17.64 o 
   1  10   3       99.21       78.16     14.22 o 
   2  10   3       20.43       23.99     16.91 o 
   3  10   3      143.79      157.20     23.20 o 
   4  10   3      226.23      233.23     28.78 o 
  -2  11   3      255.16      289.17     45.91 o 
  -1  11   3       51.62       17.61     15.69 o 
   0  11   3        1.04       29.54     17.78 o 
   1  11   3       72.88       68.52     23.37 o 
   2  11   3      415.05      367.41     44.59 o 
   3  11   3       60.36       44.40     21.90 o 
  -1  12   3       33.47       15.60     16.42 o 
   0  12   3       30.73       55.55     24.64 o 
   1  12   3       31.62        5.84     17.70 o 
   2  12   3      326.65      325.13     33.17 o 
  -1 -12   4        1.08       11.94     31.14 o 
   0 -12   4       45.39       71.71     25.74 o 
  -3 -11   4       18.13       17.06     17.09 o 
  -2 -11   4       21.67       13.51     15.04 o 
  -1 -11   4      366.65      301.80     32.29 o 
   0 -11   4      288.64      273.20     29.85 o 
   1 -11   4       70.86       86.33     28.45 o 
   2 -11   4       14.65       43.37     30.68 o 
  -4 -10   4       44.18       26.96     21.56 o 
  -3 -10   4       55.62       24.39     17.65 o 
  -2 -10   4        0.57      -13.40     14.37 o 
  -1 -10   4        9.82       18.82     17.68 o 
   0 -10   4      400.97      435.10     38.08 o 
   1 -10   4      512.54      542.23     39.47 o 
   2 -10   4       84.98       71.73     24.46 o 
   3 -10   4      127.53      185.97     39.87 o 
  -4  -9   4      100.02      119.36     35.33 o 
  -3  -9   4      266.48      253.57     42.54 o 
  -2  -9   4      460.70      469.02     52.40 o 
  -1  -9   4      674.04      627.40     56.42 o 
   0  -9   4       21.83       35.43     12.47 o 
   1  -9   4        1.26        1.11     10.33 o 
   2  -9   4       87.15      105.12     17.14 o 
   3  -9   4       69.52       93.84     30.10 o 
   4  -9   4        9.90       40.26     50.61 o 
  -5  -8   4       18.20      -13.32     16.95 o 
  -4  -8   4       17.73       26.12     18.08 o 
  -3  -8   4        3.35       14.80     15.52 o 
  -2  -8   4      109.74      106.13     25.71 o 
  -1  -8   4     1247.10     1145.63     74.02 o 
   0  -8   4       94.55       94.90     16.75 o 
   1  -8   4      116.42      100.97     14.90 o 
   2  -8   4      235.60      266.79     24.78 o 
   3  -8   4      916.45      940.49     79.82 o 
   4  -8   4       36.18       44.26     25.07 o 
   5  -8   4       94.79      116.78     37.21 o 
  -5  -7   4      225.01      197.02     39.34 o 
  -4  -7   4       23.83       29.69     18.01 o 
  -3  -7   4      608.77      645.72     58.21 o 
  -2  -7   4     1702.80     1796.15     99.96 o 
  -1  -7   4       32.13       21.14     14.10 o 
   0  -7   4      766.63      722.09     40.96 o 
   1  -7   4      128.90      158.78     19.05 o 
   2  -7   4       81.77      103.38     16.23 o 
   3  -7   4      229.88      216.01     22.46 o 
   4  -7   4       93.03      124.20     33.42 o 
   5  -7   4       69.68       41.98     25.26 o 
  -6  -6   4       10.90       -1.32     17.27 o 
  -5  -6   4       30.89       29.29     18.22 o 
  -4  -6   4      757.40      845.99     67.45 o 
  -3  -6   4      124.00      155.57     27.46 o 
  -2  -6   4       76.96       59.24     16.86 o 
  -1  -6   4        5.77       -5.44     10.51 o 
   0  -6   4       37.62       52.25     11.43 o 
   1  -6   4     1208.38     1191.31     48.20 o 
   2  -6   4     1473.82     1519.01     55.58 o 
   3  -6   4     1468.96     1392.06     71.05 o 
   4  -6   4       47.70      101.85     27.85 o 
   5  -6   4      161.64      225.27     41.19 o 
  -6  -5   4        0.07       33.15     17.66 o 
  -5  -5   4      199.52      206.63     35.92 o 
  -4  -5   4     1968.61     1969.74    103.84 o 
  -3  -5   4      499.43      490.34     45.33 o 
  -2  -5   4      197.37      216.02     29.15 o 
  -1  -5   4      545.92      567.18     44.60 o 
   0  -5   4      441.31      363.84     32.95 o 
   1  -5   4      720.82      711.56     33.79 o 
   2  -5   4       11.72        1.70      8.22 o 
   3  -5   4       12.07       36.21     10.57 o 
   4  -5   4       12.13       32.30     16.22 o 
   5  -5   4       14.28       -7.92     16.16 o 
   6  -5   4        0.91      -10.42     24.25 o 
  -6  -4   4      196.91      206.92     28.11 o 
  -5  -4   4       89.07       90.14     23.91 o 
  -4  -4   4      328.88      330.60     38.28 o 
  -3  -4   4        0.38       -3.92     12.09 o 
  -2  -4   4       32.82       42.08     13.79 o 
  -1  -4   4     6626.93     8377.17    233.74 o 
   0  -4   4     1352.88     1520.70     67.94 o 
   1  -4   4     2954.47     3374.80     82.56 o 
   2  -4   4      449.28      467.00     26.85 o 
   3  -4   4     1095.61     1091.31     80.57 o 
   4  -4   4      114.21      136.75     16.96 o 
   5  -4   4       28.79       37.94     23.58 o 
   6  -4   4       51.25      116.45     36.20 o 
  -6  -3   4      110.01      101.09     20.14 o 
  -5  -3   4       69.06       60.84     15.12 o 
  -4  -3   4      123.12      128.84     22.87 o 
  -3  -3   4       57.31       77.97     18.29 o 
  -2  -3   4     2704.85     2866.50    105.88 o 
  -1  -3   4     6442.22     7782.71    215.62 o 
   0  -3   4      156.93      224.54     22.44 o 
   1  -3   4     1426.54     1648.71     48.51 o 
   2  -3   4       24.51       15.65      8.21 o 
   3  -3   4      317.55      297.48     21.66 o 
   4  -3   4      429.26      431.56     33.82 o 
   5  -3   4        8.55        8.00      9.64 o 
   6  -3   4        3.17       48.89     25.27 o 
  -6  -2   4      205.99      240.33     28.46 o 
  -5  -2   4        2.57       -1.49     10.62 o 
  -4  -2   4      232.19      204.95     27.38 o 
  -3  -2   4       52.89       44.48     13.74 o 
  -2  -2   4       89.68       78.51     15.21 o 
  -1  -2   4       49.88       38.11     10.49 o 
   0  -2   4     1915.34     2235.03     78.59 o 
   1  -2   4     1254.80     1270.01     48.16 o 
   2  -2   4       22.19       42.92      7.40 o 
   3  -2   4     1903.46     1908.16     59.40 o 
   4  -2   4      241.35      241.98     23.90 o 
   5  -2   4        0.30        7.37     11.79 o 
   6  -2   4       15.72       55.53     25.96 o 
  -6  -1   4        9.94      -11.50     18.99 o 
  -5  -1   4       57.39       79.24     14.45 o 
  -4  -1   4       84.54       94.40      8.32 o 
  -3  -1   4     1677.66     1714.81     70.64 o 
  -2  -1   4     5940.67     6468.75    177.64 o 
  -1  -1   4     1659.88     1722.90     62.78 o 
   0  -1   4     3598.15     3981.85    115.97 o 
   1  -1   4     4282.85     4824.33     80.87 o 
   2  -1   4      223.45      256.49     17.10 o 
   3  -1   4      163.57      162.17     15.72 o 
   4  -1   4      215.88      261.44     17.77 o 
   5  -1   4      126.72       99.85     12.86 o 
   6  -1   4       48.20       36.64     10.20 o 
   7  -1   4       17.83       22.22     21.07 o 
  -6   0   4       32.83       25.86     16.35 o 
  -5   0   4      107.28       94.11     15.16 o 
  -4   0   4      169.60      176.67     12.90 o 
  -3   0   4       67.06       61.52      9.42 o 
  -2   0   4     1403.19     1653.73     42.74 o 
  -1   0   4     2330.92     2802.14     98.41 o 
   0   0   4      117.09       93.50     11.82 o 
   1   0   4      924.80      915.66     21.12 o 
   2   0   4     7526.16     7400.64    113.22 o 
   3   0   4     1129.70     1154.14     33.45 o 
   4   0   4        2.67        0.72      5.57 o 
   5   0   4      420.92      451.33     25.40 o 
   6   0   4      260.85      259.47     21.62 o 
   7   0   4        4.19      -13.51     22.06 o 
  -6   1   4        0.89       -6.20     15.94 o 
  -5   1   4      256.32      208.13     37.92 o 
  -4   1   4      189.39      195.12     11.96 o 
  -3   1   4      694.41      706.57     23.00 o 
  -2   1   4     1964.33     2053.97     34.78 o 
  -1   1   4     3720.24     4363.76     74.73 o 
   0   1   4     7717.81     7767.30    319.99 o 
   1   1   4       85.30       89.03      5.53 o 
   2   1   4       34.07       42.54      5.29 o 
   3   1   4       15.96       17.27      5.00 o 
   4   1   4       14.70        8.63      6.59 o 
   5   1   4        1.47        5.92      8.12 o 
   6   1   4        6.11       14.42     10.38 o 
   7   1   4        1.72       -4.52     13.02 o 
  -6   2   4       42.75       36.41     25.15 o 
  -5   2   4      109.15      109.26     22.33 o 
  -4   2   4       47.30       36.43      5.63 o 
  -3   2   4        6.02        0.92      2.83 o 
  -2   2   4      110.42      133.13      6.96 o 
  -1   2   4       84.31       77.05      4.02 o 
   0   2   4     8964.24     8765.67    163.52 o 
   1   2   4     2396.70     2743.51     88.98 o 
   2   2   4      415.68      460.26     33.26 o 
   3   2   4       56.91       60.15      9.82 o 
   4   2   4      904.37      902.23     53.52 o 
   5   2   4      305.06      285.58     37.68 o 
   6   2   4       10.89        4.16     10.09 o 
   7   2   4        7.66       -1.93     14.48 o 
  -6   3   4       10.17        4.87     14.77 o 
  -5   3   4        8.02      -12.51     11.00 o 
  -4   3   4       33.36       74.52     11.51 o 
  -3   3   4        3.31        5.24      3.29 o 
  -2   3   4      826.40      807.73     33.58 o 
  -1   3   4      811.82      720.09     47.47 o 
   0   3   4     3078.08     3106.41     49.64 o 
   1   3   4      667.10      649.56     47.88 o 
   2   3   4      375.91      320.75     18.24 o 
   3   3   4     1819.32     1792.86     50.61 o 
   4   3   4      147.82      144.43     10.33 o 
   5   3   4       40.11       50.21     11.50 o 
   6   3   4       14.33       -0.07     21.37 o 
   7   3   4       22.23       20.90     21.91 o 
  -6   4   4        1.42      -17.27     14.08 o 
  -5   4   4       27.33       13.79     14.35 o 
  -4   4   4      819.11      790.71     35.16 o 
  -3   4   4     1651.98     1559.79     47.83 o 
  -2   4   4     1658.17     1602.90     52.62 o 
  -1   4   4      421.12      377.83     25.43 o 
   0   4   4      190.86      184.18     12.08 o 
   1   4   4      106.58       92.05     10.75 o 
   2   4   4       68.56       61.88      8.67 o 
   3   4   4      503.11      488.75     30.20 o 
   4   4   4      309.78      287.00     17.20 o 
   5   4   4      108.08      103.96     16.15 o 
   6   4   4       70.54       94.61     21.45 o 
  -5   5   4       10.73        7.43     16.94 o 
  -4   5   4       17.18       18.13      8.90 o 
  -3   5   4      380.27      391.23     28.48 o 
  -2   5   4      566.41      552.28     31.30 o 
  -1   5   4      150.35      123.89      6.38 o 
   0   5   4      181.80      198.56     27.39 o 
   1   5   4     2303.49     2324.59     86.93 o 
   2   5   4     1148.50     1082.92     40.07 o 
   3   5   4       20.60       19.71      6.86 o 
   4   5   4       26.15       30.25      7.06 o 
   5   5   4       32.72       33.96     11.47 o 
   6   5   4       17.32       18.03     17.86 o 
  -5   6   4       51.51       25.97     19.52 o 
  -4   6   4       10.53       22.68     13.68 o 
  -3   6   4      220.91      174.75     20.51 o 
  -2   6   4      107.12      112.13     16.30 o 
  -1   6   4      303.76      298.29     19.54 o 
   0   6   4     3015.54     3138.93     88.51 o 
   1   6   4      369.22      364.40     30.58 o 
   2   6   4       27.29       31.52     11.41 o 
   3   6   4      206.26      190.46     29.58 o 
   4   6   4       15.39       13.62     12.72 o 
   5   6   4       12.24       32.04     20.22 o 
   6   6   4       49.80       81.31     24.35 o 
  -5   7   4        0.10       16.92     21.81 o 
  -4   7   4      187.84      157.79     33.11 o 
  -3   7   4       31.98       36.79     10.84 o 
  -2   7   4        2.53       18.73     10.00 o 
  -1   7   4      124.02      116.26      9.58 o 
   0   7   4      503.22      477.74     18.21 o 
   1   7   4      538.46      557.77     47.88 o 
   2   7   4      105.13       97.75     14.31 o 
   3   7   4       47.27       21.51     12.85 o 
   4   7   4      219.60      212.30     33.21 o 
   5   7   4      104.24       76.66     22.80 o 
   6   7   4        2.57       13.49     15.69 o 
  -4   8   4       33.27       16.45     15.28 o 
  -3   8   4        0.09       12.39     11.03 o 
  -2   8   4      116.40      151.53     20.64 o 
  -1   8   4       92.98       82.85     14.79 o 
   0   8   4       21.87       19.75      6.90 o 
   1   8   4       84.39       79.26     13.52 o 
   2   8   4       30.32       32.63      9.54 o 
   3   8   4        4.74        8.28      6.88 o 
   4   8   4        1.73        7.24     14.04 o 
   5   8   4       22.96       49.55     21.94 o 
  -4   9   4      194.51      137.65     35.78 o 
  -3   9   4        4.89      -16.37     17.58 o 
  -2   9   4       52.51       39.37     13.42 o 
  -1   9   4      311.48      319.92     28.64 o 
   0   9   4      283.27      282.49     26.07 o 
   1   9   4       83.30       67.11      9.10 o 
   2   9   4       62.80       92.92     14.47 o 
   3   9   4      300.76      317.79     26.94 o 
   4   9   4      227.77      284.48     42.36 o 
   5   9   4       35.85       38.59     19.63 o 
  -3  10   4       48.24       50.49     24.09 o 
  -2  10   4       24.42       45.71     15.25 o 
  -1  10   4        1.69        6.01     10.69 o 
   0  10   4        1.13       14.62     11.19 o 
   1  10   4       99.07      117.02     14.77 o 
   2  10   4      283.14      260.13     20.47 o 
   3  10   4      232.17      260.40     40.25 o 
   4  10   4       28.03       38.71     19.57 o 
  -2  11   4        1.00       24.35     23.05 o 
  -1  11   4      307.22      343.59     45.95 o 
   0  11   4        3.82        5.14     11.88 o 
   1  11   4      117.37      125.60     20.11 o 
   2  11   4       18.06       12.40     12.54 o 
   3  11   4        2.59       -8.36     15.32 o 
   0  12   4      172.60      132.23     34.19 o 
   1  12   4       17.87       49.72     19.86 o 
   2  12   4        1.18      -29.15     22.79 o 
   0 -12   5       41.70       28.20     25.33 o 
  -2 -11   5       13.28       39.71     22.79 o 
  -1 -11   5      334.42      300.72     33.45 o 
   0 -11   5      289.79      293.01     32.05 o 
   1 -11   5       59.55       58.24     15.86 o 
   2 -11   5      324.18      398.28     58.28 o 
  -3 -10   5      106.23       98.33     30.00 o 
  -2 -10   5       71.59      102.39     29.62 o 
  -1 -10   5      189.86      163.18     30.96 o 
   0 -10   5      119.69      129.34     20.61 o 
   1 -10   5       19.13       16.16     12.38 o 
   2 -10   5       14.30       31.59     21.41 o 
   3 -10   5        2.47       25.90     23.60 o 
  -4  -9   5        0.05        2.03     18.47 o 
  -3  -9   5       47.81       48.30     20.56 o 
  -2  -9   5      358.84      378.83     46.95 o 
  -1  -9   5      560.11      509.57     52.01 o 
   0  -9   5     1399.07     1332.68     89.70 o 
   1  -9   5       33.65       37.48     14.02 o 
   2  -9   5      462.80      472.61     35.48 o 
   3  -9   5      190.07      266.04     44.32 o 
   4  -9   5      112.93      430.20     68.33 o 
  -5  -8   5        9.47       19.95     24.04 o 
  -4  -8   5      103.98      125.06     33.77 o 
  -3  -8   5       23.55       22.15     19.23 o 
  -2  -8   5       50.42       52.34     19.48 o 
  -1  -8   5      111.19      131.61     26.94 o 
   0  -8   5      209.26      194.49     22.11 o 
   1  -8   5     1323.44     1327.31     58.25 o 
   2  -8   5      426.69      387.55     30.38 o 
   3  -8   5      168.10      175.55     32.29 o 
   4  -8   5       27.94       87.45     53.24 o 
  -5  -7   5       21.63       37.09     23.39 o 
  -4  -7   5        1.95        1.76     13.10 o 
  -3  -7   5     1038.72     1015.79     78.34 o 
  -2  -7   5     2046.87     1948.01    104.11 o 
  -1  -7   5       10.74        8.38     14.49 o 
   0  -7   5     1216.99     1258.90     54.09 o 
   1  -7   5     5182.66     5245.92    130.98 o 
   2  -7   5       91.45      105.04     15.60 o 
   3  -7   5        2.26        9.92     10.30 o 
   4  -7   5       26.08       16.20     16.87 o 
   5  -7   5        0.47      -19.49     18.26 o 
  -5  -6   5      253.81      286.14     41.91 o 
  -4  -6   5      310.18      325.16     43.31 o 
  -3  -6   5        2.90        6.10     12.88 o 
  -2  -6   5      164.37      177.67     28.32 o 
  -1  -6   5      624.02      579.71     47.68 o 
   0  -6   5      194.30      195.48     19.66 o 
   1  -6   5      259.27      272.39     25.82 o 
   2  -6   5     1027.62     1045.93     59.13 o 
   3  -6   5      125.56       95.13     15.83 o 
   4  -6   5       18.84       38.17     21.63 o 
   5  -6   5      111.13      126.69     37.81 o 
  -6  -5   5       17.68       20.32     12.60 o 
  -5  -5   5        0.90       16.76     15.24 o 
  -4  -5   5      199.10      234.72     36.08 o 
  -3  -5   5       27.42       43.74     20.48 o 
  -2  -5   5       62.28       58.32     16.91 o 
  -1  -5   5      115.49       90.26     18.82 o 
   0  -5   5     2150.24     2298.59     95.99 o 
   1  -5   5     1143.37     1234.14     47.52 o 
   2  -5   5       31.25       49.42     12.07 o 
   3  -5   5     1421.20     1445.69     65.71 o 
   4  -5   5      546.68      541.10     33.83 o 
   5  -5   5        1.72       13.00     21.32 o 
   6  -5   5       57.71      138.13     38.30 o 
  -6  -4   5       13.22       29.58     15.11 o 
  -5  -4   5      108.85      172.85     31.90 o 
  -4  -4   5      690.09      679.41     55.59 o 
  -3  -4   5      568.86      610.06     51.10 o 
  -2  -4   5     4634.98     5479.31    180.34 o 
  -1  -4   5      465.99      451.84     38.53 o 
   0  -4   5     2941.23     3555.88    124.55 o 
   1  -4   5      404.50      479.84     26.81 o 
   2  -4   5      666.75      684.26     34.08 o 
   3  -4   5      339.17      345.76     25.26 o 
   4  -4   5      257.10      247.33     23.52 o 
   5  -4   5       63.88       62.80     22.79 o 
   6  -4   5       17.71        6.89     18.08 o 
  -6  -3   5        5.85       -2.08     35.80 o 
  -5  -3   5        3.95       25.00     12.65 o 
  -4  -3   5        2.10       13.90     12.65 o 
  -3  -3   5       10.81       30.86     12.39 o 
  -2  -3   5      587.04      609.47     44.20 o 
  -1  -3   5     1300.33     1222.82     61.02 o 
   0  -3   5     2544.25     2936.80    105.06 o 
   1  -3   5     1260.57     1319.38     43.80 o 
   2  -3   5     3018.59     3180.23     82.01 o 
   3  -3   5     2336.83     2361.27     91.63 o 
   4  -3   5        1.41       -3.23      8.57 o 
   5  -3   5      126.86      158.05     20.60 o 
   6  -3   5        5.64       41.57     28.60 o 
  -6  -2   5       63.04       90.64     19.44 o 
  -5  -2   5       10.15       18.32     10.74 o 
  -4  -2   5      241.22      199.01     27.07 o 
  -3  -2   5     1681.39     1585.60     75.34 o 
  -2  -2   5      723.24      711.22     45.04 o 
  -1  -2   5       54.91       62.70     12.83 o 
   0  -2   5     3060.10     3588.41    115.56 o 
   1  -2   5      956.37      966.31     33.46 o 
   2  -2   5     1135.10     1078.27     32.03 o 
   3  -2   5      121.22      144.91     19.07 o 
   4  -2   5       62.31       64.12     12.72 o 
   5  -2   5        0.40        7.38     10.59 o 
   6  -2   5      191.98      190.89     24.62 o 
  -6  -1   5      154.52      114.79     32.36 o 
  -5  -1   5        0.77       -5.25      7.88 o 
  -4  -1   5      308.17      312.08     25.00 o 
  -3  -1   5       23.82       27.13      6.63 o 
  -2  -1   5      685.63      722.42     41.70 o 
  -1  -1   5      132.92      134.48     15.84 o 
   0  -1   5      936.33     1017.52     47.64 o 
   1  -1   5     1939.37     1980.58     48.34 o 
   2  -1   5     6659.65     7019.74    418.19 o 
   3  -1   5      338.56      342.11     30.44 o 
   4  -1   5      143.14      180.83     37.94 o 
   5  -1   5      739.33      740.87     42.24 o 
   6  -1   5       47.51       42.44     14.51 o 
  -6   0   5       78.48      131.20     37.11 o 
  -5   0   5      127.88      110.58     16.69 o 
  -4   0   5      716.85      745.52     26.89 o 
  -3   0   5      501.56      504.49     23.31 o 
  -2   0   5       85.00       98.65      9.89 o 
  -1   0   5      262.31      261.66     21.67 o 
   0   0   5     4490.38     4856.86    135.63 o 
   1   0   5     1866.53     1866.31     35.36 o 
   2   0   5        7.98        7.20      4.09 o 
   3   0   5        6.87       24.81      8.88 o 
   4   0   5        6.15       10.42      5.63 o 
   5   0   5       43.45       46.77      9.79 o 
   6   0   5      379.82      387.97     26.41 o 
   7   0   5       11.43       38.41     17.99 o 
  -6   1   5       60.86       47.75     19.25 o 
  -5   1   5       18.64        9.50     14.78 o 
  -4   1   5      182.98      221.05     14.32 o 
  -3   1   5      816.19      881.12     27.42 o 
  -2   1   5     3781.39     4202.68     71.32 o 
  -1   1   5      719.19      700.89     17.86 o 
   0   1   5      461.56      444.34     14.37 o 
   1   1   5     2298.02     2325.30     81.84 o 
   2   1   5     1079.82     1082.46     51.77 o 
   3   1   5     1267.03     1146.61     32.50 o 
   4   1   5      945.46      884.69     32.18 o 
   5   1   5       18.89       17.94      7.37 o 
   6   1   5      357.13      403.48     42.99 o 
   7   1   5        0.17        9.51     16.29 o 
  -6   2   5        9.56       23.46     26.28 o 
  -5   2   5       37.06       34.93     16.40 o 
  -4   2   5      127.09      164.06     15.19 o 
  -3   2   5        6.44       -1.62      5.02 o 
  -2   2   5     3973.64     4234.99    106.20 o 
  -1   2   5     5431.98     5588.90     69.34 o 
   0   2   5      335.37      294.60     13.85 o 
   1   2   5      213.91      216.48     11.52 o 
   2   2   5     1575.23     1330.07    157.69 o 
   3   2   5      980.26      937.74     33.56 o 
   4   2   5      100.79      103.81     13.23 o 
   5   2   5      420.48      371.72     27.79 o 
   6   2   5      150.73      152.64     19.44 o 
   7   2   5       44.67       76.47     21.08 o 
  -6   3   5       23.63       39.38     14.38 o 
  -5   3   5        0.36        2.54     18.93 o 
  -4   3   5      301.22      251.48     19.22 o 
  -3   3   5      498.28      425.26     20.81 o 
  -2   3   5      248.31      204.80     18.66 o 
  -1   3   5      183.41      151.23      6.87 o 
   0   3   5      327.45      316.82     10.67 o 
   1   3   5       85.08       76.78      9.29 o 
   2   3   5     1238.35     1194.47     41.29 o 
   3   3   5      206.73      183.60     12.56 o 
   4   3   5      768.81      754.64     26.29 o 
   5   3   5       72.65       97.80     15.63 o 
   6   3   5      250.17      252.24     39.59 o 
  -6   4   5       87.16      112.22     23.02 o 
  -5   4   5       18.91        8.59     15.36 o 
  -4   4   5       13.89       36.14     14.96 o 
  -3   4   5       42.82       49.57      9.34 o 
  -2   4   5      233.66      211.92     15.55 o 
  -1   4   5      157.03      125.36     15.49 o 
   0   4   5      578.33      596.61     22.64 o 
   1   4   5     5099.12     4916.91    525.62 o 
   2   4   5     3483.48     3369.18     82.47 o 
   3   4   5      385.52      397.92     55.95 o 
   4   4   5      184.89      192.00     13.05 o 
   5   4   5      302.61      325.66     27.14 o 
   6   4   5      136.74      138.75     30.69 o 
  -5   5   5       62.69       43.69     23.98 o 
  -4   5   5      127.86      108.62     21.28 o 
  -3   5   5     1266.91     1327.61     54.70 o 
  -2   5   5        8.18        4.79      6.47 o 
  -1   5   5       17.41       22.47      4.34 o 
   0   5   5     1248.05     1217.37     37.41 o 
   1   5   5      347.84      298.44     28.34 o 
   2   5   5       19.29       22.89     10.87 o 
   3   5   5      164.03       95.45     76.78 o 
   4   5   5        3.58        5.72      5.10 o 
   5   5   5      318.65      339.70     42.59 o 
   6   5   5      135.49      171.96     35.51 o 
  -5   6   5        1.19       20.63     22.12 o 
  -4   6   5       83.14       86.98     17.01 o 
  -3   6   5     2547.58     2690.82     87.37 o 
  -2   6   5       31.85       26.61     12.32 o 
  -1   6   5     1025.87     1058.71     22.68 o 
   0   6   5     1743.05     1756.96     50.10 o 
   1   6   5       75.16       69.40     10.45 o 
   2   6   5        0.80       -3.27      8.07 o 
   3   6   5      300.75      247.01     31.19 o 
   4   6   5        1.84      -11.97     15.46 o 
   5   6   5       10.36       27.47     20.92 o 
   6   6   5        3.95       22.83     18.85 o 
  -5   7   5      188.35      253.30     44.13 o 
  -4   7   5       84.42       61.96     13.85 o 
  -3   7   5      388.03      357.25     40.79 o 
  -2   7   5       44.82       35.84     10.68 o 
  -1   7   5        8.37       15.02      8.62 o 
   0   7   5      328.96      330.15     18.05 o 
   1   7   5       49.53       46.45      9.50 o 
   2   7   5        7.95        4.01      7.44 o 
   3   7   5      193.84      189.20     19.11 o 
   4   7   5      527.22      565.58     54.71 o 
   5   7   5      162.28      200.36     35.56 o 
   6   7   5        0.13        7.59     18.60 o 
  -4   8   5       19.78       42.10     17.12 o 
  -3   8   5        0.67      -12.04     11.22 o 
  -2   8   5      442.48      439.76     34.09 o 
  -1   8   5      619.65      664.33     38.82 o 
   0   8   5      490.22      474.29     19.36 o 
   1   8   5       78.09       79.02     10.50 o 
   2   8   5      240.78      227.24     21.91 o 
   3   8   5       68.68       70.46     13.31 o 
   4   8   5        1.35      -22.19     17.02 o 
   5   8   5       31.26       39.55     19.65 o 
  -3   9   5      141.53      128.71     21.98 o 
  -2   9   5       58.25      109.82     30.21 o 
  -1   9   5       20.72       27.01     20.18 o 
   0   9   5        1.94       -7.80      9.61 o 
   1   9   5       38.20       38.68      7.97 o 
   2   9   5       42.18       50.54     12.91 o 
   3   9   5       59.79       74.68     28.55 o 
   4   9   5       20.51       49.19     21.50 o 
   5   9   5       10.55       19.25     15.91 o 
  -3  10   5        3.25       -3.50     19.37 o 
  -2  10   5       45.07       46.63     21.64 o 
  -1  10   5       87.59      100.96     25.00 o 
   0  10   5      136.66      133.34     19.86 o 
   1  10   5      572.53      585.56     41.97 o 
   2  10   5      327.98      339.53     24.07 o 
   3  10   5        2.03       14.07     20.75 o 
   4  10   5        4.23       -7.99     15.56 o 
  -2  11   5        3.21       52.11     23.94 o 
  -1  11   5      151.88      151.26     23.82 o 
   0  11   5       25.78       18.85     10.29 o 
   1  11   5        7.14       20.86     11.96 o 
   2  11   5       31.70       41.91     16.63 o 
   3  11   5       23.86        5.58      9.99 o 
   0  12   5      232.41      190.95     33.26 o 
   1  12   5      267.22      235.62     41.28 o 
  -2 -11   6       97.39       59.97     22.29 o 
  -1 -11   6      151.73      158.70     29.12 o 
   0 -11   6      256.66      262.93     31.40 o 
   1 -11   6        6.39        7.46     13.21 o 
   2 -11   6      108.51       69.09     30.20 o 
  -3 -10   6       83.15       67.82     27.79 o 
  -2 -10   6      789.72      758.85     70.22 o 
  -1 -10   6      141.27       83.01     24.74 o 
   0 -10   6      126.86       86.40     26.53 o 
   1 -10   6      171.74      156.94     24.61 o 
   2 -10   6        6.68       -1.74     16.19 o 
   3 -10   6       49.96       94.36     28.89 o 
  -4  -9   6      154.43      175.63     39.92 o 
  -3  -9   6       29.12       40.62     23.67 o 
  -2  -9   6        5.80        2.84     15.62 o 
  -1  -9   6       21.89        1.48     14.41 o 
   0  -9   6       49.62       47.57     14.42 o 
   1  -9   6      614.84      556.03     43.57 o 
   2  -9   6      909.34      897.02     64.54 o 
   3  -9   6      286.86      372.23     53.47 o 
   4  -9   6        7.43      333.33     58.67 o 
  -4  -8   6        2.60      -13.94     18.71 o 
  -3  -8   6      127.37      134.12     30.16 o 
  -2  -8   6      417.38      345.51     45.94 o 
  -1  -8   6       39.05       31.04     17.27 o 
   0  -8   6     1582.99     1489.00     64.19 o 
   1  -8   6      115.48      124.27     18.27 o 
   2  -8   6       60.40       56.96     12.89 o 
   3  -8   6       17.74        7.31     13.81 o 
   4  -8   6       40.16      340.23     62.19 o 
  -5  -7   6       94.26      106.84     31.72 o 
  -4  -7   6      426.87      453.96     55.55 o 
  -3  -7   6      379.40      384.15     47.26 o 
  -2  -7   6      100.73       68.25     20.90 o 
  -1  -7   6       37.64       59.89     17.58 o 
   0  -7   6      339.06      324.86     27.40 o 
   1  -7   6      446.24      446.32     32.10 o 
   2  -7   6      339.45      322.19     27.73 o 
   3  -7   6        2.35       -6.31     29.98 o 
   4  -7   6       96.55      161.93     35.98 o 
   5  -7   6      192.96      215.00     46.27 o 
  -5  -6   6       13.94       26.47     17.75 o 
  -4  -6   6       11.27       32.67     22.19 o 
  -3  -6   6       67.19       72.30     23.32 o 
  -2  -6   6      217.59      278.94     36.35 o 
  -1  -6   6     1660.86     1623.96     86.97 o 
   0  -6   6     2614.71     2781.07     84.16 o 
   1  -6   6      796.49      839.23     41.81 o 
   2  -6   6      224.39      257.66     23.88 o 
   3  -6   6      132.87       96.06     15.99 o 
   4  -6   6       98.11       83.95     28.93 o 
   5  -6   6       83.82       62.81     28.87 o 
  -5  -5   6      431.51      522.17     56.61 o 
  -4  -5   6      853.51      937.70     71.70 o 
  -3  -5   6      302.65      368.81     42.51 o 
  -2  -5   6     1066.95     1186.03     73.24 o 
  -1  -5   6      743.03      788.44     54.97 o 
   0  -5   6     1300.05     1500.19     78.45 o 
   1  -5   6      367.64      369.38     25.63 o 
   2  -5   6       24.69       34.05      9.50 o 
   3  -5   6       22.60       42.12      9.01 o 
   4  -5   6      211.80      232.83     23.59 o 
   5  -5   6      125.99      101.54     30.65 o 
   6  -5   6        1.49       15.54     24.09 o 
  -6  -4   6       13.08       28.34     15.97 o 
  -5  -4   6       32.22       32.15     17.86 o 
  -4  -4   6       28.75       39.90     17.99 o 
  -3  -4   6       84.11       68.20     18.23 o 
  -2  -4   6      996.22     1031.77     63.70 o 
  -1  -4   6     1704.74     1713.34     80.26 o 
   0  -4   6      240.34      259.53     29.05 o 
   1  -4   6     1793.45     1787.41     57.88 o 
   2  -4   6     2103.28     2020.35     70.03 o 
   3  -4   6      854.67      768.34     49.73 o 
   4  -4   6        7.84       10.14      9.54 o 
   5  -4   6        2.25       -2.67      8.84 o 
   6  -4   6       21.64       43.00     27.91 o 
  -6  -3   6        1.79       -8.10     13.18 o 
  -5  -3   6        3.08       27.36     12.00 o 
  -4  -3   6      180.27      179.06     28.55 o 
  -3  -3   6      246.42      292.31     34.18 o 
  -2  -3   6      491.25      484.64     40.40 o 
  -1  -3   6      431.01      534.79     40.18 o 
   0  -3   6     3239.10     3697.09    127.29 o 
   1  -3   6       13.74        9.46      5.80 o 
   2  -3   6      620.24      662.94     33.27 o 
   3  -3   6      472.02      465.10     28.97 o 
   4  -3   6      128.62      107.98     16.96 o 
   5  -3   6        0.90       15.94     10.11 o 
   6  -3   6       86.78      123.25     35.81 o 
  -6  -2   6       14.10       66.18     30.14 o 
  -5  -2   6       11.98       16.71     10.50 o 
  -4  -2   6      187.85      222.13     30.65 o 
  -3  -2   6       37.01       32.60     11.73 o 
  -2  -2   6      212.28      209.84     24.37 o 
  -1  -2   6      758.25      717.35     45.27 o 
   0  -2   6      686.14      654.98     42.05 o 
   1  -2   6     8757.32     9238.01    173.41 o 
   2  -2   6     1500.78     1611.00     70.50 o 
   3  -2   6        6.12       18.11      7.48 o 
   4  -2   6       40.40       54.90     12.74 o 
   5  -2   6      116.73      120.55     17.29 o 
   6  -2   6      155.55      185.64     23.76 o 
  -6  -1   6       11.48       40.29     27.94 o 
  -5  -1   6      603.78      577.25     63.46 o 
  -4  -1   6       16.96       25.84     17.09 o 
  -3  -1   6      150.64      177.60     15.57 o 
  -2  -1   6      205.13      205.92     22.55 o 
  -1  -1   6      757.96      778.23     43.13 o 
   0  -1   6      556.26      519.28     35.07 o 
   1  -1   6     1029.20     1074.92     27.34 o 
   2  -1   6       57.10       40.31      7.83 o 
   3  -1   6      166.05      165.08     19.51 o 
   4  -1   6        5.11       25.99     10.28 o 
   5  -1   6      153.10      184.40     44.29 o 
   6  -1   6      611.18      587.64     74.54 o 
  -6   0   6        4.17      -18.48     19.91 o 
  -5   0   6       33.78       31.76     19.49 o 
  -4   0   6      133.03      118.74     11.51 o 
  -3   0   6       38.43       44.88      8.87 o 
  -2   0   6      170.40      218.15     21.29 o 
  -1   0   6      176.38      153.31     16.53 o 
   0   0   6     3177.46     2998.40     98.49 o 
   1   0   6      788.28      772.48     20.13 o 
   2   0   6       85.83       70.40      9.27 o 
   3   0   6     4628.65     4962.56    115.06 o 
   4   0   6      968.53     1021.71     74.12 o 
   5   0   6       85.69       73.12     23.07 o 
   6   0   6      158.52      139.13     19.97 o 
  -6   1   6       19.65        1.73     18.42 o 
  -5   1   6      125.75      150.35     32.94 o 
  -4   1   6      106.95      135.20     12.60 o 
  -3   1   6     1043.61     1093.75     33.01 o 
  -2   1   6      389.95      333.11     24.18 o 
  -1   1   6     2543.82     2602.22     52.28 o 
   0   1   6     1190.74     1116.21     35.75 o 
   1   1   6        6.81        6.09      2.43 o 
   2   1   6     1517.86     1330.65     87.31 o 
   3   1   6      117.72       87.25     14.88 o 
   4   1   6        6.26        6.48      7.57 o 
   5   1   6      114.26       85.80     11.19 o 
   6   1   6      250.59      199.85     33.99 o 
   7   1   6       56.78       62.67     21.49 o 
  -6   2   6       46.59       50.42     26.16 o 
  -5   2   6        0.89       -1.13     17.99 o 
  -4   2   6       26.46        6.44     11.68 o 
  -3   2   6       38.01       43.39     10.11 o 
  -2   2   6      391.33      332.15     14.68 o 
  -1   2   6     2403.77     2368.70     33.82 o 
   0   2   6      164.26      178.97     11.56 o 
   1   2   6      419.19      415.69     36.15 o 
   2   2   6       66.20       47.42     12.36 o 
   3   2   6      252.96      240.04     14.95 o 
   4   2   6      690.66      666.11     31.76 o 
   5   2   6      247.98      270.15     23.45 o 
   6   2   6      215.77      233.90     36.94 o 
  -6   3   6      129.57      197.71     45.15 o 
  -5   3   6        7.90       10.52     13.76 o 
  -4   3   6      594.65      560.41     28.70 o 
  -3   3   6     1672.21     1686.97     49.00 o 
  -2   3   6      107.27       98.19     14.46 o 
  -1   3   6        1.00        2.73      2.88 o 
   0   3   6      206.49      178.15     10.27 o 
   1   3   6       14.79       23.15      4.19 o 
   2   3   6      420.06      402.64     40.89 o 
   3   3   6      193.29      189.04     13.72 o 
   4   3   6       39.82       41.24      7.32 o 
   5   3   6        7.46        6.93     10.88 o 
   6   3   6        8.73       21.54     18.73 o 
  -5   4   6       93.48       67.06     16.05 o 
  -4   4   6      220.90      217.11     18.67 o 
  -3   4   6      120.63      105.21     12.57 o 
  -2   4   6        7.91       11.55      4.75 o 
  -1   4   6      231.40      203.72     14.12 o 
   0   4   6      727.42      744.64     25.70 o 
   1   4   6     6891.55     7667.37    146.01 o 
   2   4   6    12759.62    13360.91    356.62 o 
   3   4   6        2.02       -1.89      4.73 o 
   4   4   6      269.72      249.13     15.30 o 
   5   4   6       52.75       53.57     19.12 o 
   6   4   6        3.46       15.99     14.54 o 
  -5   5   6        0.96       -2.23     11.94 o 
  -4   5   6      884.48      942.96     41.73 o 
  -3   5   6        0.65       -1.66     21.00 o 
  -2   5   6       42.74       33.90      9.54 o 
  -1   5   6      716.30      705.29     24.57 o 
   0   5   6      472.03      436.30     20.75 o 
   1   5   6       62.63       63.26     14.37 o 
   2   5   6        6.14       13.97      9.55 o 
   3   5   6      270.73      273.02     34.85 o 
   4   5   6       39.69        6.17     14.37 o 
   5   5   6       54.69       60.38     22.54 o 
   6   5   6      116.79      135.41     32.26 o 
  -5   6   6       44.91        1.50     15.08 o 
  -4   6   6        2.23       -1.72      9.43 o 
  -3   6   6       46.62       29.11     11.55 o 
  -2   6   6        7.46       17.10      7.92 o 
  -1   6   6      721.46      667.61     17.27 o 
   0   6   6      199.96      192.50     12.94 o 
   1   6   6      241.53      218.18     19.28 o 
   2   6   6      249.75      248.60     21.02 o 
   3   6   6      217.54      155.47     26.47 o 
   4   6   6      572.77      611.67     56.86 o 
   5   6   6      113.58      128.68     32.08 o 
   6   6   6        1.85        4.46     18.56 o 
  -4   7   6       13.10       24.06     13.28 o 
  -3   7   6       14.38       21.59     10.28 o 
  -2   7   6      184.18      175.11     20.50 o 
  -1   7   6      484.35      508.71     31.70 o 
   0   7   6       65.42       59.75     10.97 o 
   1   7   6        1.36       -8.67      7.81 o 
   2   7   6       92.88       95.55     14.29 o 
   3   7   6      100.21      106.39     14.51 o 
   4   7   6       96.91      108.87     26.62 o 
   5   7   6        5.57        0.46     13.08 o 
   6   7   6        0.26        1.73     19.42 o 
  -4   8   6        1.43       26.11     15.12 o 
  -3   8   6        6.11        2.55     10.05 o 
  -2   8   6       28.13       44.11     13.93 o 
  -1   8   6       44.18       53.13     13.13 o 
   0   8   6      121.20      124.28     10.07 o 
   1   8   6       75.34       65.59      9.89 o 
   2   8   6      396.02      444.16     49.42 o 
   3   8   6      382.41      399.25     29.45 o 
   4   8   6       14.08       49.12     19.02 o 
   5   8   6       11.17        2.85     13.73 o 
  -3   9   6      223.66      250.35     51.14 o 
  -2   9   6      375.27      401.77     37.38 o 
  -1   9   6        3.15       21.83      9.11 o 
   0   9   6      416.42      435.86     50.17 o 
   1   9   6       77.92       98.97     12.59 o 
   2   9   6      123.56      145.48     18.32 o 
   3   9   6       30.39       37.98     16.05 o 
   4   9   6       10.79       19.60     16.78 o 
   5   9   6        2.24      -14.39     15.51 o 
  -2  10   6        0.85       -0.13     27.91 o 
  -1  10   6        0.34        9.83     10.99 o 
   0  10   6        1.68        5.54     10.64 o 
   1  10   6       68.73       64.66     17.75 o 
   2  10   6      157.70      163.24     36.71 o 
   3  10   6       71.26       89.03     17.45 o 
   4  10   6      142.57      113.86     30.67 o 
  -1  11   6       21.90       18.80     20.61 o 
   0  11   6      117.19      140.61     32.59 o 
   1  11   6      110.57      103.59     29.81 o 
   2  11   6        0.71       -9.73      8.60 o 
   3  11   6        3.99       19.83     20.23 o 
  -2 -11   7      395.36      382.89     55.89 o 
  -1 -11   7       40.63       58.07     40.10 o 
   0 -11   7       59.00       76.92     19.55 o 
   1 -11   7        0.93       -2.50     13.12 o 
  -3 -10   7       66.90       67.17     29.81 o 
  -2 -10   7      118.88      110.96     30.60 o 
  -1 -10   7       69.45       64.57     19.26 o 
   0 -10   7       13.61       29.39     15.16 o 
   1 -10   7      280.45      279.62     31.02 o 
   2 -10   7      672.40      640.97     46.19 o 
   3 -10   7      183.57      165.18     39.29 o 
  -4  -9   7      123.55      107.66     31.14 o 
  -3  -9   7      671.52      663.69     68.37 o 
  -2  -9   7       22.40       24.49     16.41 o 
  -1  -9   7       10.09       30.76     19.74 o 
   0  -9   7     1159.14     1131.00     59.52 o 
   1  -9   7      286.87      284.81     31.56 o 
   2  -9   7        9.72       20.55     16.49 o 
   3  -9   7        8.54      -35.41     21.07 o 
   4  -9   7       31.87      231.60     59.59 o 
  -4  -8   7       32.27        7.55     18.88 o 
  -3  -8   7       35.02       40.32     22.71 o 
  -2  -8   7      347.46      382.30     46.10 o 
  -1  -8   7        3.70       20.28     15.85 o 
   0  -8   7       85.84       88.85     16.67 o 
   1  -8   7      969.64      979.48     52.05 o 
   2  -8   7      433.55      413.99     33.28 o 
   3  -8   7      427.75      491.42     37.89 o 
   4  -8   7      172.51      387.10     60.86 o 
  -5  -7   7       80.08       65.83     23.98 o 
  -4  -7   7      139.51      124.42     31.16 o 
  -3  -7   7       47.14       73.64     24.07 o 
  -2  -7   7      934.78      930.86     71.28 o 
  -1  -7   7     1893.71     1845.36    101.74 o 
   0  -7   7      788.54      733.78     42.29 o 
   1  -7   7       51.01       42.26     25.14 o 
   2  -7   7       44.21       39.43     12.90 o 
   3  -7   7       87.07      104.62     17.15 o 
   4  -7   7       53.29       72.42     30.61 o 
   5  -7   7       12.02        6.83     19.41 o 
  -5  -6   7        0.47       -0.71     15.14 o 
  -4  -6   7       16.88       17.03     17.10 o 
  -3  -6   7        7.62       40.84     21.16 o 
  -2  -6   7       51.04       64.10     21.74 o 
  -1  -6   7      225.88      216.66     30.93 o 
   0  -6   7      930.20      923.49     53.40 o 
   1  -6   7       85.59       67.74     13.72 o 
   2  -6   7       19.29       21.45     13.90 o 
   3  -6   7      480.07      534.54     36.15 o 
   4  -6   7     1062.96      986.31     75.21 o 
   5  -6   7       38.63       65.46     26.62 o 
  -5  -5   7       15.25       38.49     23.23 o 
  -4  -5   7      517.58      516.77     55.05 o 
  -3  -5   7      140.36      126.06     27.37 o 
  -2  -5   7     1800.37     1856.34     96.08 o 
  -1  -5   7     2897.44     3127.89    128.54 o 
   0  -5   7      196.82      231.54     31.40 o 
   1  -5   7     2977.18     2970.37     86.12 o 
   2  -5   7      288.86      299.89     25.56 o 
   3  -5   7       13.74       10.22     22.31 o 
   4  -5   7      270.25      243.71     24.48 o 
   5  -5   7       16.48       83.39     28.85 o 
   6  -5   7       56.57       75.45     36.71 o 
  -5  -4   7       40.67       30.03     21.38 o 
  -4  -4   7      105.86      128.68     26.94 o 
  -3  -4   7     2515.35     2737.40    122.20 o 
  -2  -4   7       15.49       20.10     14.05 o 
  -1  -4   7        4.06        3.59      9.32 o 
   0  -4   7      175.32      176.34     25.98 o 
   1  -4   7       30.12       24.83      9.11 o 
   2  -4   7     1345.94     1358.56     52.90 o 
   3  -4   7     1463.42     1506.20    104.07 o 
   4  -4   7      686.45      626.82     57.00 o 
   5  -4   7      146.08      200.90     50.22 o 
   6  -4   7      219.83      246.41     45.81 o 
  -6  -3   7       13.70       23.53     41.27 o 
  -5  -3   7       28.19       14.52     17.16 o 
  -4  -3   7      634.61      679.89     56.16 o 
  -3  -3   7     2595.69     2595.15    113.13 o 
  -2  -3   7      157.65      141.35     23.71 o 
  -1  -3   7      372.76      351.96     33.91 o 
   0  -3   7      496.60      468.15     40.04 o 
   1  -3   7     1114.28     1025.75     40.36 o 
   2  -3   7      526.55      483.28     29.07 o 
   3  -3   7      275.61      249.21     39.58 o 
   4  -3   7      127.03      153.10     19.51 o 
   5  -3   7        2.76        6.34      9.12 o 
   6  -3   7        0.28       13.27     16.45 o 
  -6  -2   7       29.66       33.69     23.84 o 
  -5  -2   7      176.57      202.13     41.90 o 
  -4  -2   7      257.04      222.50     30.82 o 
  -3  -2   7      173.15      225.89     27.98 o 
  -2  -2   7        1.77        6.45     10.98 o 
  -1  -2   7      875.55      832.19     52.10 o 
   0  -2   7     7312.16     8982.84    249.50 o 
   1  -2   7     1101.20     1149.31     44.68 o 
   2  -2   7      549.92      584.34     30.20 o 
   3  -2   7      107.31       83.88     13.33 o 
   4  -2   7      986.76      952.38     46.93 o 
   5  -2   7       58.57       36.08     35.07 o 
   6  -2   7        9.74       11.34     24.28 o 
  -6  -1   7       27.75       38.62     24.51 o 
  -5  -1   7       97.55       84.40     16.28 o 
  -4  -1   7      210.48      227.96     22.57 o 
  -3  -1   7       27.80       28.03      9.23 o 
  -2  -1   7      815.23      849.80     49.64 o 
  -1  -1   7     2984.97     3309.30    114.02 o 
   0  -1   7     4337.41     5258.61    160.39 o 
   1  -1   7      296.61      306.41     17.94 o 
   2  -1   7     1212.91     1191.42     42.51 o 
   3  -1   7      276.50      263.90     21.96 o 
   4  -1   7      320.29      303.60     34.78 o 
   5  -1   7       37.32       27.78     10.32 o 
   6  -1   7        9.46       21.48     16.99 o 
  -6   0   7      288.57      384.11     57.13 o 
  -5   0   7       94.90       78.44     27.87 o 
  -4   0   7        0.88        2.09      6.22 o 
  -3   0   7      421.37      370.85     24.66 o 
  -2   0   7       28.84       32.32     12.88 o 
  -1   0   7      665.61      583.16     25.06 o 
   0   0   7       36.06       36.91     10.07 o 
   1   0   7       10.08        9.42      3.89 o 
   2   0   7     1217.26     1170.67     28.97 o 
   3   0   7       16.68       20.74     12.15 o 
   4   0   7      287.69      271.58     23.79 o 
   5   0   7      173.69      157.72     21.31 o 
   6   0   7       65.85      102.36     18.85 o 
  -6   1   7       69.93       51.36     24.47 o 
  -5   1   7       41.51       39.27     18.93 o 
  -4   1   7       49.43       55.42      8.58 o 
  -3   1   7       20.72       25.69      7.21 o 
  -2   1   7     2492.90     2674.82     67.72 o 
  -1   1   7     3063.72     2958.30     55.32 o 
   0   1   7        1.33        7.82      7.46 o 
   1   1   7     2367.11     1943.34     42.34 o 
   2   1   7     1826.45     1647.95     52.13 o 
   3   1   7       29.66       37.63      9.06 o 
   4   1   7        9.05        1.05      8.32 o 
   5   1   7      128.18      117.98     17.72 o 
   6   1   7        4.19        0.71     14.16 o 
  -6   2   7       68.12       45.99     24.27 o 
  -5   2   7       78.53       60.87     27.88 o 
  -4   2   7      216.45      218.50     21.76 o 
  -3   2   7      109.32      117.83      9.87 o 
  -2   2   7       21.58       17.92      4.96 o 
  -1   2   7     2073.75     2167.37     43.47 o 
   0   2   7      294.44      316.03     16.96 o 
   1   2   7      494.11      371.10     72.04 o 
   2   2   7     1072.44     1041.92     60.15 o 
   3   2   7     2084.74     2099.89     98.21 o 
   4   2   7       33.56       26.03      7.43 o 
   5   2   7        3.12       -6.08     11.85 o 
   6   2   7       59.67       90.36     24.87 o 
  -5   3   7        1.80      -28.76     20.62 o 
  -4   3   7      222.57      233.00     23.24 o 
  -3   3   7      368.73      361.97     21.87 o 
  -2   3   7      583.64      516.77     17.04 o 
  -1   3   7       42.92       37.78      3.84 o 
   0   3   7     2803.48     2425.92    261.12 o 
   1   3   7     3013.02     2850.76    235.08 o 
   2   3   7      234.61      246.76     28.27 o 
   3   3   7        1.90        8.19      4.08 o 
   4   3   7      117.82      114.91     12.76 o 
   5   3   7        4.93       -0.15     16.80 o 
   6   3   7        0.29        5.20     12.02 o 
  -5   4   7       41.42       54.37     15.32 o 
  -4   4   7      145.65      160.05     16.14 o 
  -3   4   7       90.09       85.28     12.29 o 
  -2   4   7       32.30       34.65      5.15 o 
  -1   4   7       28.44       29.22      4.62 o 
   0   4   7      280.22      290.62     15.15 o 
   1   4   7     1757.45     1673.89     44.78 o 
   2   4   7     1216.68     1269.34     68.62 o 
   3   4   7        1.77       -0.87      9.10 o 
   4   4   7       94.46       76.88     21.73 o 
   5   4   7      318.96      341.12     46.28 o 
   6   4   7       50.76       55.55     22.81 o 
  -5   5   7       14.04       27.79     13.57 o 
  -4   5   7       19.13       17.36      9.84 o 
  -3   5   7        5.80       12.27      8.25 o 
  -2   5   7        4.23       -6.29      8.09 o 
  -1   5   7     1015.38     1021.45     29.38 o 
   0   5   7      421.04      420.34     20.48 o 
   1   5   7      579.01      554.59     30.12 o 
   2   5   7      692.63      655.76     34.14 o 
   3   5   7      127.04      142.02     26.23 o 
   4   5   7      237.49      265.07     37.61 o 
   5   5   7       34.18       27.60     15.63 o 
   6   5   7        0.18       39.95     21.48 o 
  -5   6   7        7.37       19.98     15.70 o 
  -4   6   7        3.76       -0.26     10.70 o 
  -3   6   7      751.46      714.88     43.23 o 
  -2   6   7     1515.76     1562.72     59.53 o 
  -1   6   7      246.25      235.26     13.50 o 
   0   6   7       57.22       51.09      8.85 o 
   1   6   7        3.33        6.98      7.22 o 
   2   6   7        3.20        8.41      6.48 o 
   3   6   7       86.55      109.15     18.06 o 
   4   6   7      133.64      143.98     17.13 o 
   5   6   7        3.83        3.62     13.53 o 
   6   6   7        4.30       23.92     17.76 o 
  -4   7   7        4.02       36.05     15.05 o 
  -3   7   7        2.61        6.96     10.63 o 
  -2   7   7       64.02       78.20     15.62 o 
  -1   7   7      143.75      141.35     23.55 o 
   0   7   7       63.72       60.10     15.71 o 
   1   7   7      635.10      654.66     27.51 o 
   2   7   7      742.81      788.08     40.54 o 
   3   7   7      202.52      204.84     21.00 o 
   4   7   7       29.95       37.16     20.17 o 
   5   7   7       22.65       32.47     17.71 o 
  -4   8   7       31.97       48.51     23.38 o 
  -3   8   7       25.16       39.46     20.67 o 
  -2   8   7       16.92        3.93      9.62 o 
  -1   8   7        2.77       11.07      9.34 o 
   0   8   7      502.33      559.77     42.43 o 
   1   8   7      852.01      920.63     35.19 o 
   2   8   7       14.81        8.68      7.20 o 
   3   8   7        0.93       -3.53     16.66 o 
   4   8   7       44.26       51.28     23.17 o 
   5   8   7        2.55       19.33     15.53 o 
  -3   9   7       31.23        2.75     17.44 o 
  -2   9   7        0.83      -11.19     15.92 o 
  -1   9   7        8.36       29.32     12.84 o 
   0   9   7       46.67       40.17     12.05 o 
   1   9   7      177.72      232.84     18.26 o 
   2   9   7       91.07      104.82     16.44 o 
   3   9   7        6.31       14.79     20.14 o 
   4   9   7       33.08       33.94     15.19 o 
  -2  10   7        1.50       17.37     15.24 o 
  -1  10   7      100.57       92.88     25.92 o 
   0  10   7       74.10       93.77     27.41 o 
   1  10   7        2.57       -6.95     18.85 o 
   2  10   7        6.86       12.67     16.49 o 
   3  10   7       12.66       18.90     10.75 o 
   4  10   7       25.85       13.32     19.27 o 
  -1  11   7       21.34       41.73     25.10 o 
   0  11   7       75.41      107.77     28.58 o 
   1  11   7       35.42       57.34     25.07 o 
   2  11   7       16.62       21.38     21.72 o 
   3  11   7       37.77       99.10     28.96 o 
  -1 -11   8      206.11      199.67     29.08 o 
   0 -11   8        6.07       34.63     14.24 o 
   1 -11   8      500.01      479.66     44.15 o 
  -2 -10   8        0.65       -2.82     20.08 o 
  -1 -10   8       63.83       54.90     16.68 o 
   0 -10   8      122.28      122.74     20.95 o 
   1 -10   8       41.95       26.37     13.31 o 
   2 -10   8      289.05      293.61     32.45 o 
  -3  -9   8        5.54       32.97     23.80 o 
  -2  -9   8      184.82      169.73     35.33 o 
  -1  -9   8      168.00      182.80     35.88 o 
   0  -9   8      812.12      781.58     50.57 o 
   1  -9   8      404.15      384.58     34.64 o 
   2  -9   8        3.47       11.77     11.85 o 
   3  -9   8      620.68      718.59     68.23 o 
  -4  -8   8      115.71      123.82     35.64 o 
  -3  -8   8      191.80      175.82     34.56 o 
  -2  -8   8      231.53      241.64     38.56 o 
  -1  -8   8      496.89      563.09     58.34 o 
   0  -8   8      181.16      188.22     23.58 o 
   1  -8   8       18.43       52.20     14.91 o 
   2  -8   8      146.28      127.11     36.46 o 
   3  -8   8      133.44      118.80     34.86 o 
   4  -8   8       12.29      264.34     52.83 o 
  -4  -7   8        4.40       -9.54     14.63 o 
  -3  -7   8       63.75       82.94     26.87 o 
  -2  -7   8      116.03      107.82     26.99 o 
  -1  -7   8      346.79      332.19     42.09 o 
   0  -7   8      588.65      580.88     38.88 o 
   1  -7   8     1643.70     1557.40     66.10 o 
   2  -7   8       75.33       90.71     16.62 o 
   3  -7   8      822.75      804.22     59.27 o 
   4  -7   8       94.81      138.55     35.33 o 
   5  -7   8      343.10      385.32     57.92 o 
  -5  -6   8        0.49      -25.08     19.24 o 
  -4  -6   8        1.11        6.67     14.36 o 
  -3  -6   8      305.16      358.66     45.11 o 
  -2  -6   8       57.53       79.76     22.76 o 
  -1  -6   8       99.25       84.19     22.59 o 
   0  -6   8      360.66      385.84     30.41 o 
   1  -6   8        5.24       -1.47      9.22 o 
   2  -6   8     1523.58     1499.26     62.48 o 
   3  -6   8      280.24      259.47     48.73 o 
   4  -6   8        5.45       26.25     13.18 o 
   5  -6   8       89.47       92.66     29.87 o 
  -5  -5   8       16.89       25.31     20.16 o 
  -4  -5   8        4.14       15.84     19.63 o 
  -3  -5   8      209.47      204.93     34.97 o 
  -2  -5   8     2101.27     2022.00    102.60 o 
  -1  -5   8     1440.52     1393.83     82.13 o 
   0  -5   8      368.65      370.99     27.69 o 
   1  -5   8     1079.11     1105.92     48.81 o 
   2  -5   8     3245.04     3256.78     96.01 o 
   3  -5   8       69.49       92.34     15.90 o 
   4  -5   8        3.11       16.91     30.03 o 
   5  -5   8        7.28       -3.29     24.70 o 
  -5  -4   8       12.61       27.43     16.15 o 
  -4  -4   8      784.07      895.71     69.84 o 
  -3  -4   8       10.78        4.24     13.71 o 
  -2  -4   8       17.01       34.66     18.18 o 
  -1  -4   8      606.56      631.14     50.95 o 
   0  -4   8      786.88      761.93     56.88 o 
   1  -4   8      587.73      536.23     31.64 o 
   2  -4   8      164.20      200.31     21.20 o 
   3  -4   8      320.19      302.43     21.69 o 
   4  -4   8       11.75       27.39     10.95 o 
   5  -4   8       23.12       21.03     23.19 o 
   6  -4   8       45.27       32.24     24.11 o 
  -5  -3   8       19.75       17.27     12.69 o 
  -4  -3   8        1.32      -17.62     12.78 o 
  -3  -3   8       54.52       34.67     14.35 o 
  -2  -3   8      128.39      149.97     26.69 o 
  -1  -3   8      117.02      138.91     24.38 o 
   0  -3   8      292.22      216.05     29.12 o 
   1  -3   8     2232.02     2170.91     65.23 o 
   2  -3   8      136.88      177.27     18.42 o 
   3  -3   8       40.01       43.76     12.47 o 
   4  -3   8      950.05      965.29     94.01 o 
   5  -3   8      257.77      232.26     25.96 o 
   6  -3   8        3.37        3.74     20.41 o 
  -5  -2   8        6.77        6.21     19.64 o 
  -4  -2   8      331.22      388.56     40.28 o 
  -3  -2   8      348.84      392.67     37.89 o 
  -2  -2   8     1645.35     1728.72     81.99 o 
  -1  -2   8     4085.54     4476.34    154.02 o 
   0  -2   8      176.21      147.85     22.87 o 
   1  -2   8     1500.75     1690.79     69.86 o 
   2  -2   8       39.48       62.66     11.44 o 
   3  -2   8     1186.16     1088.11     85.79 o 
   4  -2   8      122.87      137.75     32.65 o 
   5  -2   8       63.79       47.26     13.31 o 
   6  -2   8       20.86       27.15     38.21 o 
  -6  -1   8        6.45      -43.56     30.22 o 
  -5  -1   8        0.54       24.28     19.54 o 
  -4  -1   8        6.19       22.49     17.63 o 
  -3  -1   8       26.65       16.19      7.44 o 
  -2  -1   8        7.29       31.27     14.96 o 
  -1  -1   8     1191.24     1187.44     62.99 o 
   0  -1   8      303.71      255.29     27.91 o 
   1  -1   8      210.82      207.58     18.11 o 
   2  -1   8     1014.07      976.41     39.18 o 
   3  -1   8     2022.07     2003.34    117.78 o 
   4  -1   8      500.21      539.02     34.96 o 
   5  -1   8        0.12        6.56     10.12 o 
   6  -1   8       63.19       82.53     16.60 o 
  -5   0   8       68.09      116.46     31.46 o 
  -4   0   8       22.76        5.46     15.91 o 
  -3   0   8      519.43      493.09     30.57 o 
  -2   0   8     2058.33     1969.04    173.16 o 
  -1   0   8       90.30       68.63     14.63 o 
   0   0   8      537.24      508.13     19.82 o 
   1   0   8     1772.61     1748.65     46.53 o 
   2   0   8      407.97      376.83     15.11 o 
   3   0   8      603.10      548.36     21.97 o 
   4   0   8       26.07       27.31      9.72 o 
   5   0   8        0.22        5.15     11.18 o 
   6   0   8        2.88      -15.21     27.58 o 
  -5   1   8      253.61      274.53     45.37 o 
  -4   1   8       37.71       32.46     10.46 o 
  -3   1   8      119.80      122.21     12.13 o 
  -2   1   8       16.44       22.42      6.53 o 
  -1   1   8      230.75      218.88     12.19 o 
   0   1   8      108.87       99.06     10.39 o 
   1   1   8     1713.62     1458.53     46.08 o 
   2   1   8      780.64      737.97     29.91 o 
   3   1   8     1392.63     1317.81     93.58 o 
   4   1   8      346.83      358.73     27.35 o 
   5   1   8       42.83       40.89     11.67 o 
   6   1   8      305.34      343.15     46.74 o 
  -5   2   8      119.25      142.07     35.84 o 
  -4   2   8       84.44       41.10     13.37 o 
  -3   2   8      844.90      865.62     30.47 o 
  -2   2   8      161.70      152.88     11.90 o 
  -1   2   8      127.36      121.91      8.37 o 
   0   2   8      753.05      735.52     28.46 o 
   1   2   8     1411.99     1406.05     69.34 o 
   2   2   8      211.54      241.66     29.10 o 
   3   2   8       71.18       77.44     20.54 o 
   4   2   8       17.61       16.71     13.07 o 
   5   2   8        2.30       -8.51     12.73 o 
   6   2   8       13.65       16.43     15.25 o 
  -5   3   8       69.25       89.84     26.91 o 
  -4   3   8       42.89       72.20     15.10 o 
  -3   3   8       29.66       39.98      8.48 o 
  -2   3   8       86.95       82.72      7.27 o 
  -1   3   8     2230.48     2244.68     68.99 o 
   0   3   8      401.02      389.82     20.34 o 
   1   3   8      112.18       68.74     17.07 o 
   2   3   8     1447.65     1600.21     80.48 o 
   3   3   8        3.32      -10.93     10.14 o 
   4   3   8      443.07      475.12     48.31 o 
   5   3   8      198.24      218.29     35.66 o 
   6   3   8        9.82        0.77     13.13 o 
  -5   4   8       13.95       -0.63     13.25 o 
  -4   4   8       17.23       28.40      9.09 o 
  -3   4   8      115.93      147.16     15.76 o 
  -2   4   8       87.15       86.95      7.81 o 
  -1   4   8     3308.72     3327.10     64.08 o 
   0   4   8     2010.20     1825.94     98.82 o 
   1   4   8       39.02       30.82      3.67 o 
   2   4   8      120.11      145.89     16.84 o 
   3   4   8      480.96      507.79     47.50 o 
   4   4   8      118.00      139.83     29.10 o 
   5   4   8       42.68       67.29     21.43 o 
   6   4   8      107.25       75.70     25.43 o 
  -5   5   8       35.12       57.50     17.41 o 
  -4   5   8       24.49       18.17      9.25 o 
  -3   5   8      304.40      287.48     21.58 o 
  -2   5   8      525.55      565.28     33.28 o 
  -1   5   8        5.56       12.90      9.27 o 
   0   5   8       64.83       63.81      7.65 o 
   1   5   8       11.11        8.54      4.41 o 
   2   5   8       22.87       22.05     16.43 o 
   3   5   8      595.70      554.11     33.62 o 
   4   5   8       82.52       95.54     15.35 o 
   5   5   8       96.04      141.97     31.93 o 
   6   5   8       72.63      116.55     29.79 o 
  -4   6   8        0.15       -7.42     11.00 o 
  -3   6   8       58.04       55.17     14.86 o 
  -2   6   8        4.03       10.17     11.96 o 
  -1   6   8       94.16       87.81     13.60 o 
   0   6   8       33.95       32.82      6.83 o 
   1   6   8      990.06     1033.25     33.38 o 
   2   6   8     2230.95     2143.51     71.60 o 
   3   6   8      862.04      869.93     43.90 o 
   4   6   8        2.20       -0.66      8.24 o 
   5   6   8       25.10       41.16     21.56 o 
   6   6   8       30.45       18.06     18.43 o 
  -4   7   8       23.58       29.84     21.22 o 
  -3   7   8       17.07        2.49     16.71 o 
  -2   7   8      709.90      785.90     43.51 o 
  -1   7   8       38.93       28.36     11.31 o 
   0   7   8      167.73      187.86     13.95 o 
   1   7   8      123.01      142.07     12.61 o 
   2   7   8       27.26       35.54     10.94 o 
   3   7   8        1.26       -2.69      7.74 o 
   4   7   8       17.19       36.54     17.70 o 
   5   7   8       14.30       64.59     28.94 o 
  -3   8   8       58.61       63.06     22.23 o 
  -2   8   8      958.84      930.42     76.61 o 
  -1   8   8       93.16       99.48     24.51 o 
   0   8   8      319.61      407.91     47.90 o 
   1   8   8      345.04      372.20     29.91 o 
   2   8   8       11.15       23.54      8.42 o 
   3   8   8       36.26       40.19     12.19 o 
   4   8   8      125.59      125.44     28.33 o 
   5   8   8        1.80       30.27     21.75 o 
  -3   9   8       62.39       48.05     26.28 o 
  -2   9   8      151.67      151.08     34.86 o 
  -1   9   8       25.70       54.68     22.66 o 
   0   9   8       23.43       11.58     15.49 o 
   1   9   8       42.73       48.12     12.86 o 
   2   9   8        0.20        6.15      8.62 o 
   3   9   8        0.88       15.33      9.67 o 
   4   9   8       86.48       68.64     27.07 o 
  -2  10   8       13.95       31.07     22.56 o 
  -1  10   8      137.91      167.03     35.75 o 
   0  10   8      170.88      189.72     35.59 o 
   1  10   8       72.29       88.34     28.72 o 
   2  10   8       20.04       22.89      9.91 o 
   3  10   8       74.86       98.61     18.76 o 
   0  11   8        1.23       -5.81     16.57 o 
   1  11   8        0.90      -16.36     19.07 o 
   2  11   8       39.91      130.70     29.85 o 
  -2 -10   9        6.67       16.85     22.76 o 
  -1 -10   9      437.33      455.65     41.41 o 
   0 -10   9      494.53      423.72     40.88 o 
   1 -10   9      334.56      312.64     35.01 o 
   2 -10   9       64.86       52.72     18.37 o 
  -3  -9   9       21.17       37.25     25.70 o 
  -2  -9   9      172.51      182.19     38.13 o 
  -1  -9   9      578.63      524.49     61.70 o 
   0  -9   9      151.49      155.38     23.84 o 
   1  -9   9      154.11      184.08     25.33 o 
   2  -9   9        1.30       15.55     12.51 o 
   3  -9   9      167.31      165.39     28.48 o 
  -4  -8   9       38.48       32.15     22.02 o 
  -3  -8   9        3.84       12.81     17.91 o 
  -2  -8   9      466.51      507.84     58.01 o 
  -1  -8   9      969.30     1025.23     80.49 o 
   0  -8   9       76.10       83.14     18.51 o 
   1  -8   9      444.11      386.74     34.77 o 
   2  -8   9      275.22      259.82     28.26 o 
   3  -8   9       94.66      103.34     20.37 o 
   4  -8   9       43.94      357.95     60.34 o 
  -4  -7   9      296.46      366.97     51.03 o 
  -3  -7   9      305.41      342.14     47.16 o 
  -2  -7   9       24.18       53.89     23.94 o 
  -1  -7   9        3.74       22.59     15.87 o 
   0  -7   9       29.19       44.74     14.01 o 
   1  -7   9      296.72      268.42     27.10 o 
   2  -7   9      988.72      907.17     89.52 o 
   3  -7   9      688.98      663.76     54.28 o 
   4  -7   9       60.81       73.20     27.76 o 
  -4  -6   9       46.55       54.37     23.05 o 
  -3  -6   9       86.16       76.46     23.01 o 
  -2  -6   9      278.31      296.19     40.87 o 
  -1  -6   9      103.21       74.08     22.66 o 
   0  -6   9      284.90      303.79     27.51 o 
   1  -6   9     1992.56     1986.84     86.51 o 
   2  -6   9       30.43       22.73     12.24 o 
   3  -6   9        4.88        0.21     20.70 o 
   4  -6   9       69.69       80.74     18.00 o 
   5  -6   9       66.52       69.13     26.95 o 
  -5  -5   9       86.94      123.73     32.11 o 
  -4  -5   9      323.34      330.75     46.09 o 
  -3  -5   9      486.46      479.09     51.96 o 
  -2  -5   9      336.52      246.93     36.13 o 
  -1  -5   9       74.85       76.03     20.05 o 
   0  -5   9       92.93      100.75     15.67 o 
   1  -5   9      598.72      572.65     35.24 o 
   2  -5   9      682.64      676.55     41.16 o 
   3  -5   9      104.89      106.47     17.31 o 
   4  -5   9       20.96       32.37     12.96 o 
   5  -5   9      109.03      142.18     23.76 o 
  -5  -4   9        0.84      -22.04     17.09 o 
  -4  -4   9       53.62       81.93     23.43 o 
  -3  -4   9        4.73       17.81     15.55 o 
  -2  -4   9       20.10       17.58     13.02 o 
  -1  -4   9     1064.51     1192.34     73.86 o 
   0  -4   9     2439.62     2521.54     77.21 o 
   1  -4   9     1664.73     1680.21     60.25 o 
   2  -4   9       72.92       92.04     16.01 o 
   3  -4   9      185.31      189.38     20.66 o 
   4  -4   9      137.19      153.89     21.11 o 
   5  -4   9       37.42       43.25     14.54 o 
   6  -4   9       20.03       21.61     26.39 o 
  -5  -3   9      276.64      272.15     30.47 o 
  -4  -3   9      498.45      518.19     51.46 o 
  -3  -3   9     1748.69     1780.53     93.74 o 
  -2  -3   9      703.43      754.56     56.18 o 
  -1  -3   9      903.21     1049.51     66.76 o 
   0  -3   9     1300.12     1351.30     49.87 o 
   1  -3   9      299.81      307.30     22.54 o 
   2  -3   9       75.02       75.33     13.66 o 
   3  -3   9       47.77       64.10     13.03 o 
   4  -3   9        3.71        5.89     10.24 o 
   5  -3   9       28.08       57.74     21.91 o 
   6  -3   9       14.76        3.28     12.06 o 
  -5  -2   9       21.06       24.92     13.60 o 
  -4  -2   9       29.74       60.55     17.48 o 
  -3  -2   9      150.18      174.33     28.16 o 
  -2  -2   9        8.32       -2.03     10.99 o 
  -1  -2   9     1269.29     1270.56     72.61 o 
   0  -2   9      940.24      894.39     58.11 o 
   1  -2   9      196.78      191.93     31.30 o 
   2  -2   9     2315.42     2231.02     81.57 o 
   3  -2   9      942.10      837.02     54.44 o 
   4  -2   9      197.76      205.21     22.69 o 
   5  -2   9        6.64       10.74     34.51 o 
   6  -2   9        0.10      -14.67     10.77 o 
  -5  -1   9       18.28       21.90     20.81 o 
  -4  -1   9       99.34       74.65     15.68 o 
  -3  -1   9      548.23      625.84     34.32 o 
  -2  -1   9      813.27      824.34     55.27 o 
  -1  -1   9       12.32       15.57      9.85 o 
   0  -1   9      893.68      962.61     34.55 o 
   1  -1   9     1537.22     1474.56     46.85 o 
   2  -1   9       28.78       25.54      7.10 o 
   3  -1   9      197.19      216.11     20.72 o 
   4  -1   9      157.91      151.72     20.44 o 
   5  -1   9        0.15        2.60     13.35 o 
   6  -1   9        1.10        1.84     15.24 o 
  -5   0   9       60.62       30.51     20.87 o 
  -4   0   9       37.95       41.96     11.16 o 
  -3   0   9       62.47       73.30     10.56 o 
  -2   0   9        7.43        8.78      8.68 o 
  -1   0   9       83.61       55.15     14.92 o 
   0   0   9      165.58      149.53     15.41 o 
   1   0   9     2133.82     1995.05     51.92 o 
   2   0   9     3539.27     3386.02     96.63 o 
   3   0   9      146.48      162.14     12.36 o 
   4   0   9       35.03       32.53     10.82 o 
   5   0   9       39.41       45.32     12.07 o 
   6   0   9        0.46      -15.35     12.53 o 
  -5   1   9       10.54        4.50     16.71 o 
  -4   1   9      561.16      526.75     35.41 o 
  -3   1   9       36.65       42.53      8.37 o 
  -2   1   9        6.95       15.20      6.92 o 
  -1   1   9      611.16      563.95     34.38 o 
   0   1   9     2037.33     1939.81     66.89 o 
   1   1   9       38.31       27.12      5.10 o 
   2   1   9       62.59       79.57      9.66 o 
   3   1   9       69.94       70.67     15.22 o 
   4   1   9      129.40      109.53     15.78 o 
   5   1   9       41.68       34.96      9.78 o 
   6   1   9       46.94       49.09     20.89 o 
  -5   2   9        0.78        0.22     20.26 o 
  -4   2   9      120.54       99.04     16.51 o 
  -3   2   9      282.12      265.79     24.95 o 
  -2   2   9        1.26        6.27      6.19 o 
  -1   2   9       72.83       68.07     15.19 o 
   0   2   9      312.62      265.66     17.77 o 
   1   2   9     1116.36     1052.92     60.04 o 
   2   2   9      108.36      103.49     12.09 o 
   3   2   9      653.80      640.30     53.99 o 
   4   2   9     1260.11     1238.20     81.31 o 
   5   2   9      207.57      193.53     33.91 o 
   6   2   9      100.45      111.64     28.32 o 
  -5   3   9       22.45       16.21     26.82 o 
  -4   3   9       74.89       99.56     18.96 o 
  -3   3   9       45.46       45.09     12.89 o 
  -2   3   9     1195.38     1165.91     35.50 o 
  -1   3   9      444.13      380.76     16.28 o 
   0   3   9      838.06      809.79     49.17 o 
   1   3   9       53.36       61.65     12.65 o 
   2   3   9      414.91      371.42     41.76 o 
   3   3   9      259.86      268.57     35.91 o 
   4   3   9        4.04        6.87     11.62 o 
   5   3   9        3.62       -5.61     15.32 o 
   6   3   9       51.29      100.33     26.51 o 
  -5   4   9       11.83       16.53     19.92 o 
  -4   4   9        1.52        0.00      7.35 o 
  -3   4   9        0.75       11.14      7.79 o 
  -2   4   9      215.73      201.48     15.42 o 
  -1   4   9       14.47        4.42      8.20 o 
   0   4   9      278.35      179.51     49.87 o 
   1   4   9      105.55       75.65     11.77 o 
   2   4   9       37.27       53.18     12.18 o 
   3   4   9       86.19       91.84     14.63 o 
   4   4   9      152.70      156.62     25.25 o 
   5   4   9       26.65       45.78     21.37 o 
   6   4   9      147.97      172.02     36.27 o 
  -4   5   9       64.41       37.81     13.55 o 
  -3   5   9      565.74      594.10     40.33 o 
  -2   5   9      600.48      654.34     44.84 o 
  -1   5   9       98.17       96.84      9.76 o 
   0   5   9       50.12       50.59      8.48 o 
   1   5   9      290.74      311.02     15.36 o 
   2   5   9       20.89       25.98     10.25 o 
   3   5   9       13.37       12.72      6.88 o 
   4   5   9        9.56       12.27      8.69 o 
   5   5   9        0.51       -8.24     15.22 o 
   6   5   9        0.32       -1.90     16.24 o 
  -4   6   9       22.49       50.28     22.86 o 
  -3   6   9       79.10       82.76     24.17 o 
  -2   6   9       67.74       67.43     21.72 o 
  -1   6   9        0.49      -29.70     14.85 o 
   0   6   9       13.85        5.64     13.74 o 
   1   6   9      398.78      421.80     29.12 o 
   2   6   9     1724.07     1723.24     64.71 o 
   3   6   9     1447.57     1512.90     61.62 o 
   4   6   9        1.34       10.59     11.14 o 
   5   6   9       77.55      123.09     30.33 o 
  -4   7   9        9.84        0.84     20.24 o 
  -3   7   9      442.74      475.06     53.36 o 
  -2   7   9      126.98      104.40     26.62 o 
  -1   7   9       77.24      102.92     25.89 o 
   0   7   9      253.70      244.87     27.48 o 
   1   7   9      120.24      135.63     17.01 o 
   2   7   9       41.01       18.27     20.13 o 
   3   7   9       27.58       15.57      8.03 o 
   4   7   9       82.75      124.53     28.65 o 
   5   7   9        5.44       34.72     23.39 o 
  -3   8   9        0.14       -1.51     18.24 o 
  -2   8   9      155.60      226.98     41.22 o 
  -1   8   9        2.83      -18.20     17.26 o 
   0   8   9      333.75      345.11     44.59 o 
   1   8   9       10.11        9.18      7.17 o 
   2   8   9        4.84       10.36      9.73 o 
   3   8   9       46.71       54.07     14.55 o 
   4   8   9       53.60       84.07     26.79 o 
   5   8   9       84.11      101.18     27.97 o 
  -2   9   9        0.71        0.16     20.85 o 
  -1   9   9       22.40        4.07     12.93 o 
   0   9   9       72.55      127.46     28.60 o 
   1   9   9       77.26       76.07     23.55 o 
   2   9   9        1.36       -0.03      8.55 o 
   3   9   9       51.19       48.67     14.29 o 
   4   9   9       10.12        6.75     16.70 o 
  -1  10   9        7.10       32.43     23.78 o 
   0  10   9        6.16        1.51     19.54 o 
   1  10   9        1.11       14.76     17.40 o 
   2  10   9        1.79        4.95     10.41 o 
   3  10   9       50.60       57.32     14.51 o 
   0  11   9        8.01       -4.15     16.18 o 
   1  11   9       98.90      124.41     33.42 o 
  -1 -10  10      164.42      174.45     46.92 o 
   0 -10  10      517.94      557.84     46.14 o 
   1 -10  10      213.26      226.28     30.78 o 
  -2  -9  10      705.00      811.72     78.52 o 
  -1  -9  10      306.64      327.27     34.23 o 
   0  -9  10       19.49       38.24     14.89 o 
   1  -9  10      156.88      165.09     24.53 o 
   2  -9  10        4.38        0.13     11.25 o 
   3  -9  10      219.65      235.48     30.89 o 
  -3  -8  10       22.32       46.05     22.89 o 
  -2  -8  10      175.52      159.80     35.76 o 
  -1  -8  10      220.17      177.34     35.84 o 
   0  -8  10       14.99        5.37     13.96 o 
   1  -8  10      182.84      177.56     27.90 o 
   2  -8  10      378.57      418.45     37.13 o 
   3  -8  10      652.23      638.11     47.29 o 
  -4  -7  10        3.88      -10.03     15.83 o 
  -3  -7  10      300.81      297.75     48.55 o 
  -2  -7  10     1048.09     1022.94     81.72 o 
  -1  -7  10        2.88        5.57     19.12 o 
   0  -7  10      286.43      312.79     29.88 o 
   1  -7  10     1137.95     1165.70     58.20 o 
   2  -7  10      168.34      178.97     23.83 o 
   3  -7  10       12.72       22.12     22.02 o 
   4  -7  10        0.41       14.97     15.77 o 
  -4  -6  10       80.95       83.79     27.22 o 
  -3  -6  10        5.01      -20.17     18.30 o 
  -2  -6  10        1.33       15.89     15.89 o 
  -1  -6  10      671.19      647.78     61.31 o 
   0  -6  10       22.82       32.48     11.38 o 
   1  -6  10      238.49      312.47     28.98 o 
   2  -6  10      938.53      962.72     51.81 o 
   3  -6  10       46.89       43.04     13.57 o 
   4  -6  10      388.98      429.86     74.46 o 
   5  -6  10       90.27       77.68     24.61 o 
  -4  -5  10      138.21      175.56     34.95 o 
  -3  -5  10      244.55      253.10     38.75 o 
  -2  -5  10       77.95       97.56     26.73 o 
  -1  -5  10     1791.01     1837.15    102.58 o 
   0  -5  10     2516.74     2481.03     81.79 o 
   1  -5  10      274.20      295.38     34.90 o 
   2  -5  10       80.90       97.69     18.19 o 
   3  -5  10       79.46       80.21     16.65 o 
   4  -5  10       66.81       57.23     15.13 o 
   5  -5  10       25.86       26.29     30.92 o 
  -5  -4  10       35.97       16.17     20.60 o 
  -4  -4  10        9.16       12.56     14.80 o 
  -3  -4  10       34.74       22.46     16.74 o 
  -2  -4  10        7.16       35.42     19.12 o 
  -1  -4  10       12.54        9.28     13.50 o 
   0  -4  10      280.17      283.26     23.93 o 
   1  -4  10      290.45      281.86     38.84 o 
   2  -4  10      101.94      120.91     22.91 o 
   3  -4  10      427.06      367.00     24.82 o 
   4  -4  10      335.08      322.13     33.00 o 
   5  -4  10      415.18      354.32     33.85 o 
  -5  -3  10       64.44       71.09     35.83 o 
  -4  -3  10        0.01        7.73     15.82 o 
  -3  -3  10      798.40      815.50     64.37 o 
  -2  -3  10      477.92      454.11     46.08 o 
  -1  -3  10     3449.62     3510.62    144.10 o 
   0  -3  10     1225.67     1279.05     73.63 o 
   1  -3  10     1305.34     1293.15     50.11 o 
   2  -3  10     2954.43     2868.51     86.10 o 
   3  -3  10       40.54       42.79     12.68 o 
   4  -3  10       74.51       94.33     58.34 o 
   5  -3  10       77.87       87.29     25.68 o 
   6  -3  10        0.80       14.62     23.38 o 
  -5  -2  10        0.10       17.66     20.80 o 
  -4  -2  10      207.88      222.12     25.33 o 
  -3  -2  10      306.77      329.64     38.45 o 
  -2  -2  10     2845.38     3161.71    129.57 o 
  -1  -2  10      200.54      257.13     32.97 o 
   0  -2  10       49.58       36.83     13.35 o 
   1  -2  10       77.79       64.41     10.84 o 
   2  -2  10       62.32       50.93     21.37 o 
   3  -2  10      861.38      799.11     76.43 o 
   4  -2  10      817.87      821.43     63.53 o 
   5  -2  10       63.13       70.71     16.20 o 
   6  -2  10      106.99      134.63     22.65 o 
  -5  -1  10        0.51       16.69     18.00 o 
  -4  -1  10       95.07       95.76     18.27 o 
  -3  -1  10      719.10      676.71     39.41 o 
  -2  -1  10     1584.67     1647.04     84.90 o 
  -1  -1  10       19.60       27.28     15.29 o 
   0  -1  10      352.90      322.47     19.74 o 
   1  -1  10      821.15      786.55     50.74 o 
   2  -1  10      720.81      640.19     27.62 o 
   3  -1  10       14.14       -2.34      9.81 o 
   4  -1  10      446.07      490.64     34.88 o 
   5  -1  10       49.13       54.02     19.17 o 
   6  -1  10        0.33      -12.08     17.09 o 
  -5   0  10       30.51        1.60     15.73 o 
  -4   0  10       59.88       84.85     27.44 o 
  -3   0  10      131.99      122.09     13.80 o 
  -2   0  10      204.84      207.70     28.51 o 
  -1   0  10      143.67      164.97     25.39 o 
   0   0  10     1997.84     1809.29     56.52 o 
   1   0  10     2292.20     2379.01     59.49 o 
   2   0  10      433.04      432.03     24.76 o 
   3   0  10       90.11       88.38     13.27 o 
   4   0  10        3.70       -1.37      7.49 o 
   5   0  10      431.47      432.07     33.96 o 
   6   0  10       23.62       29.57     14.24 o 
  -5   1  10        6.27       17.85     18.95 o 
  -4   1  10       66.31       23.43     17.33 o 
  -3   1  10      128.91      140.92     14.14 o 
  -2   1  10        2.40        7.48      6.35 o 
  -1   1  10      948.64      882.85     79.95 o 
   0   1  10     1477.59     1403.38     53.05 o 
   1   1  10     1470.45     1357.78     77.61 o 
   2   1  10      248.06      215.06     15.20 o 
   3   1  10      943.42      909.51     64.38 o 
   4   1  10      256.90      251.20     23.88 o 
   5   1  10       34.47       16.00     10.52 o 
   6   1  10        0.07      -27.29     20.26 o 
  -5   2  10      341.98      438.25     61.11 o 
  -4   2  10        2.57        4.26     10.30 o 
  -3   2  10        0.61        3.44     11.23 o 
  -2   2  10      332.22      277.10     25.72 o 
  -1   2  10      175.08      159.99     16.91 o 
   0   2  10      283.12      226.62     20.58 o 
   1   2  10       24.32       19.99      5.02 o 
   2   2  10      240.15      237.12     32.38 o 
   3   2  10      155.97      138.47     26.90 o 
   4   2  10        5.25       12.25     16.78 o 
   5   2  10       35.98       62.59     22.46 o 
   6   2  10       62.65       44.33     18.85 o 
  -5   3  10       35.36       35.84     23.74 o 
  -4   3  10       31.57       50.69     15.34 o 
  -3   3  10        0.74        1.34      8.60 o 
  -2   3  10      125.61      115.24     16.92 o 
  -1   3  10     1181.29     1095.24     44.47 o 
   0   3  10      709.15      715.91     27.23 o 
   1   3  10      114.52      119.31     21.92 o 
   2   3  10      928.84      941.10     64.89 o 
   3   3  10      557.43      564.46     52.65 o 
   4   3  10        6.26        8.95     16.12 o 
   5   3  10       20.90       31.29     18.89 o 
   6   3  10       39.16       41.24     20.13 o 
  -4   4  10       53.51       52.72     13.79 o 
  -3   4  10      177.72      164.50     21.13 o 
  -2   4  10       10.59       22.02      9.87 o 
  -1   4  10       11.05       12.74      9.88 o 
   0   4  10     1175.07     1248.34     49.70 o 
   1   4  10       94.05      107.10     14.85 o 
   2   4  10      492.83      497.43     33.65 o 
   3   4  10      315.13      307.43     27.24 o 
   4   4  10      279.87      286.44     26.49 o 
   5   4  10        1.70       16.21     19.19 o 
   6   4  10        0.90       17.65     20.69 o 
  -4   5  10        1.50       13.77     12.26 o 
  -3   5  10      198.69      189.50     24.17 o 
  -2   5  10      251.46      259.64     25.98 o 
  -1   5  10       79.82       94.78     12.95 o 
   0   5  10      170.42      168.47     18.16 o 
   1   5  10      632.49      659.45     41.88 o 
   2   5  10      806.41      826.68     43.21 o 
   3   5  10       98.46       87.42     15.00 o 
   4   5  10        8.61       11.54     17.75 o 
   5   5  10       70.14       90.74     27.21 o 
   6   5  10        0.55       17.97     21.48 o 
  -4   6  10       27.28        7.47     14.42 o 
  -3   6  10       30.36       34.24     18.09 o 
  -2   6  10       39.08       34.02     12.81 o 
  -1   6  10       38.80       18.14     15.51 o 
   0   6  10       63.71       85.60     13.81 o 
   1   6  10      210.06      239.83     23.40 o 
   2   6  10      115.81      106.76     21.77 o 
   3   6  10      556.28      514.54     36.21 o 
   4   6  10       19.05       25.21     13.52 o 
   5   6  10       24.30       40.34     24.65 o 
  -3   7  10       11.22        5.40     20.66 o 
  -2   7  10        3.06       38.40     19.79 o 
  -1   7  10       48.87       28.56     14.90 o 
   0   7  10      394.58      386.74     46.21 o 
   1   7  10       61.30       67.30     13.63 o 
   2   7  10       22.69       24.36     21.88 o 
   3   7  10      167.86      178.98     22.90 o 
   4   7  10       15.60       35.84     22.28 o 
   5   7  10       25.22        3.02     15.07 o 
  -3   8  10       17.50        3.23     18.24 o 
  -2   8  10      355.14      349.80     48.39 o 
  -1   8  10      554.72      657.74     65.60 o 
   0   8  10        4.86        8.31     14.67 o 
   1   8  10       12.34       17.36      8.82 o 
   2   8  10        2.58        4.82      9.36 o 
   3   8  10       23.96       20.13     24.88 o 
   4   8  10       20.89       21.92     19.58 o 
  -2   9  10        0.70       33.27     24.10 o 
  -1   9  10        1.77       33.39     21.18 o 
   0   9  10        8.30       36.23     21.13 o 
   1   9  10        2.24       21.22     19.80 o 
   2   9  10      355.48      400.87     33.58 o 
   3   9  10      104.94      149.42     21.67 o 
   4   9  10        5.18       16.65     16.14 o 
  -1  10  10        7.30      -26.95     23.23 o 
   0  10  10       42.93       37.15     22.11 o 
   1  10  10      170.84      198.42     40.00 o 
   2  10  10      135.11      136.68     32.12 o 
   3  10  10        0.63        8.09     10.42 o 
   0 -10  11        9.30       27.70     21.24 o 
  -2  -9  11      112.07      152.14     38.27 o 
  -1  -9  11      249.61      266.27     51.13 o 
   0  -9  11       79.33       98.98     24.01 o 
   1  -9  11       67.40       37.68     13.74 o 
   2  -9  11      742.80      704.26     51.18 o 
  -3  -8  11      180.99      209.25     43.71 o 
  -2  -8  11      158.97      165.35     38.60 o 
  -1  -8  11      116.37       86.80     27.31 o 
   0  -8  11      361.15      349.13     33.53 o 
   1  -8  11       70.31       61.19     16.34 o 
   2  -8  11       69.17       80.68     18.02 o 
   3  -8  11      164.87      168.40     25.99 o 
  -3  -7  11        8.96       12.92     22.86 o 
  -2  -7  11        2.08       -1.45     14.28 o 
  -1  -7  11       81.98       80.59     30.23 o 
   0  -7  11      620.70      583.46     42.31 o 
   1  -7  11     1126.33     1065.17     56.97 o 
   2  -7  11      146.35      144.90     21.99 o 
   3  -7  11       69.48       48.97     14.42 o 
   4  -7  11      504.82      551.02     43.46 o 
  -4  -6  11      197.55      221.10     41.10 o 
  -3  -6  11      172.14      128.83     29.38 o 
  -2  -6  11      835.64      816.86     72.57 o 
  -1  -6  11      413.07      437.35     51.93 o 
   0  -6  11      771.79      767.61     45.95 o 
   1  -6  11        5.58        9.20     12.20 o 
   2  -6  11       41.51       40.61     13.43 o 
   3  -6  11       72.67      113.39     25.59 o 
   4  -6  11      133.00      113.95     20.74 o 
  -4  -5  11        5.96        1.98     16.63 o 
  -3  -5  11       62.40      113.12     28.27 o 
  -2  -5  11      174.47      148.63     31.13 o 
  -1  -5  11       43.08       47.94     22.73 o 
   0  -5  11      267.96      277.89     25.99 o 
   1  -5  11      446.58      475.81     34.42 o 
   2  -5  11      632.91      570.84     39.64 o 
   3  -5  11      461.80      439.43     58.85 o 
   4  -5  11      501.70      447.30     38.25 o 
   5  -5  11        0.56       -3.93     16.24 o 
  -4  -4  11        3.97       10.51     13.83 o 
  -3  -4  11       16.82       67.54     26.13 o 
  -2  -4  11      518.13      576.37     55.43 o 
  -1  -4  11      198.02      164.13     31.35 o 
   0  -4  11        5.61      -16.58      9.70 o 
   1  -4  11      704.69      661.00     37.75 o 
   2  -4  11      146.89      131.41     19.19 o 
   3  -4  11      498.34      394.82     40.77 o 
   4  -4  11       83.39       53.98     22.99 o 
   5  -4  11        1.49        5.00     12.24 o 
  -5  -3  11      172.11      157.70     26.56 o 
  -4  -3  11       17.57       26.37     18.57 o 
  -3  -3  11       77.63       97.00     26.26 o 
  -2  -3  11      641.62      674.65     58.41 o 
  -1  -3  11     1326.68     1335.49     80.99 o 
   0  -3  11      292.63      281.99     23.19 o 
   1  -3  11      476.42      431.46     36.74 o 
   2  -3  11      547.52      530.70     33.83 o 
   3  -3  11     1140.13     1077.50     97.09 o 
   4  -3  11       43.09       38.70     12.31 o 
   5  -3  11       31.85       61.61     17.41 o 
  -5  -2  11      176.55      160.57     38.26 o 
  -4  -2  11       50.10       71.31     16.80 o 
  -3  -2  11      822.12      937.71     67.25 o 
  -2  -2  11      241.73      280.94     36.88 o 
  -1  -2  11       24.77       24.73     15.27 o 
   0  -2  11     1072.33     1032.42     41.40 o 
   1  -2  11     1023.45      942.00     40.95 o 
   2  -2  11      262.47      259.71     21.82 o 
   3  -2  11       10.48       18.60      8.39 o 
   4  -2  11       32.11       18.72     10.54 o 
   5  -2  11       12.79       14.51     13.74 o 
   6  -2  11       18.54       11.04     15.22 o 
  -5  -1  11       41.30       52.20     27.86 o 
  -4  -1  11       22.74       30.59     10.12 o 
  -3  -1  11        3.81       27.90     13.07 o 
  -2  -1  11       54.28       79.73     20.07 o 
  -1  -1  11      251.28      271.12     34.26 o 
   0  -1  11      476.89      500.25     25.51 o 
   1  -1  11      110.74      104.27     12.44 o 
   2  -1  11      906.19      870.58     33.64 o 
   3  -1  11        7.21       12.88      8.69 o 
   4  -1  11       38.03       46.44     14.99 o 
   5  -1  11      362.86      415.38     48.51 o 
   6  -1  11       63.53       48.78     13.24 o 
  -5   0  11       13.27       -0.29     23.39 o 
  -4   0  11        1.48      -11.64     16.94 o 
  -3   0  11      200.68      227.94     24.11 o 
  -2   0  11       54.89       45.03     11.53 o 
  -1   0  11     1564.72     1578.49     80.17 o 
   0   0  11     1575.53     1427.51    127.77 o 
   1   0  11       91.46       84.34     17.83 o 
   2   0  11      129.82      137.35     14.67 o 
   3   0  11       85.84       89.27     14.28 o 
   4   0  11      478.30      474.91     33.43 o 
   5   0  11        2.66        9.26      9.49 o 
   6   0  11       11.15        1.33     11.59 o 
  -5   1  11        1.61       19.12     19.88 o 
  -4   1  11        5.50       -1.92     15.27 o 
  -3   1  11        5.45       13.42     21.49 o 
  -2   1  11       86.47       88.69     12.74 o 
  -1   1  11       42.21       45.71     13.62 o 
   0   1  11      350.52      330.26     22.08 o 
   1   1  11        3.96        5.04     16.50 o 
   2   1  11       26.02       28.36      6.84 o 
   3   1  11      216.35      209.22     18.40 o 
   4   1  11      773.96      828.25     43.65 o 
   5   1  11       82.20       56.00     23.96 o 
   6   1  11        0.20        3.97     18.46 o 
  -4   2  11       21.22       22.78     13.93 o 
  -3   2  11      192.10      159.11     20.87 o 
  -2   2  11      486.08      469.63     39.09 o 
  -1   2  11      705.77      716.46     54.22 o 
   0   2  11        5.09       15.05     11.48 o 
   1   2  11      449.79      356.18     32.31 o 
   2   2  11      541.43      537.30     49.90 o 
   3   2  11      192.83      245.27     35.90 o 
   4   2  11      139.26      163.03     31.83 o 
   5   2  11       32.51       24.06     13.15 o 
   6   2  11        5.45        0.81     14.51 o 
  -4   3  11      219.39      213.07     25.42 o 
  -3   3  11       42.57       53.73     14.11 o 
  -2   3  11        4.79        4.22      8.39 o 
  -1   3  11       25.24       22.39      9.44 o 
   0   3  11        7.64        4.16      6.16 o 
   1   3  11       13.15       26.58     14.39 o 
   2   3  11      599.12      604.86     52.98 o 
   3   3  11       84.16      112.58     24.33 o 
   4   3  11      104.88      116.72     29.34 o 
   5   3  11       77.99       79.34     24.77 o 
   6   3  11       15.27       19.63     19.14 o 
  -4   4  11       62.60       51.32     12.97 o 
  -3   4  11       15.63        5.65      9.96 o 
  -2   4  11      392.50      359.18     30.73 o 
  -1   4  11        1.33       -0.36      6.09 o 
   0   4  11       67.60       66.78     11.92 o 
   1   4  11      388.59      407.25     30.57 o 
   2   4  11      203.00      261.53     29.11 o 
   3   4  11        4.19        2.59      8.10 o 
   4   4  11       59.20       72.07     14.65 o 
   5   4  11       21.26       23.22     15.83 o 
   6   4  11        0.35      -20.90     19.68 o 
  -4   5  11       60.71       54.46     32.16 o 
  -3   5  11        5.21        2.15     11.29 o 
  -2   5  11        0.20        0.94      9.27 o 
  -1   5  11        8.54       -5.64     12.82 o 
   0   5  11      518.92      556.43     34.48 o 
   1   5  11      258.19      228.35     22.39 o 
   2   5  11        1.19        1.53      9.08 o 
   3   5  11      358.21      351.08     58.94 o 
   4   5  11       40.94       60.63     15.10 o 
   5   5  11       45.48       78.70     28.36 o 
  -3   6  11       20.44       71.28     26.41 o 
  -2   6  11       26.81       21.65     16.70 o 
  -1   6  11      208.00      191.03     34.23 o 
   0   6  11     1233.76     1265.03     53.45 o 
   1   6  11      223.74      230.74     22.91 o 
   2   6  11      110.65      130.45     19.12 o 
   3   6  11        2.14       16.11     10.55 o 
   4   6  11      117.13      141.85     22.72 o 
   5   6  11       10.49       46.87     25.87 o 
  -3   7  11      104.68      101.23     29.42 o 
  -2   7  11      188.46      186.64     37.80 o 
  -1   7  11      124.81      152.27     32.33 o 
   0   7  11       40.11       65.62     20.74 o 
   1   7  11       12.98       30.43     11.55 o 
   2   7  11        2.27       -8.48     10.02 o 
   3   7  11        1.63       -0.75     10.44 o 
   4   7  11      152.81      157.74     34.26 o 
   5   7  11        5.34       26.49     22.63 o 
  -2   8  11       89.89       60.53     25.07 o 
  -1   8  11       10.11       32.21     20.21 o 
   0   8  11       19.02       47.86     21.92 o 
   1   8  11       11.81       15.35      9.01 o 
   2   8  11      544.78      582.31     41.08 o 
   3   8  11      523.56      496.94     38.60 o 
   4   8  11      132.11      133.08     35.26 o 
  -1   9  11      126.96      143.48     33.36 o 
   0   9  11       26.14       30.73     22.56 o 
   1   9  11       67.09      110.82     28.87 o 
   2   9  11        2.60       13.40     10.53 o 
   3   9  11        0.74        2.02      9.99 o 
   0  10  11       38.61       48.87     24.13 o 
   1  10  11       77.85      160.66     37.50 o 
   2  10  11       28.98       67.50     26.66 o 
  -1  -9  12        0.54        7.84     16.71 o 
   0  -9  12       76.31       68.30     25.01 o 
   1  -9  12      275.38      306.42     34.31 o 
  -2  -8  12       21.61      -25.52     17.46 o 
  -1  -8  12       88.54      136.18     23.36 o 
   0  -8  12      754.88      755.93     55.54 o 
   1  -8  12      868.73      833.18     83.99 o 
   2  -8  12      178.59      172.17     26.96 o 
   3  -8  12      184.15      155.21     30.87 o 
  -3  -7  12       10.70       13.52     15.96 o 
  -2  -7  12      105.91      103.50     29.31 o 
  -1  -7  12      590.65      584.25     64.81 o 
   0  -7  12      767.43      728.75     60.19 o 
   1  -7  12       11.84       -3.53     20.27 o 
   2  -7  12       51.76       58.60     18.59 o 
   3  -7  12        2.96       -3.84     11.75 o 
  -3  -6  12        0.18       -2.07     19.66 o 
  -2  -6  12       21.83       29.31     21.22 o 
  -1  -6  12      868.06      799.67     72.34 o 
   0  -6  12      651.60      712.19     47.86 o 
   1  -6  12        9.73       57.43     15.61 o 
   2  -6  12      736.87      655.07     44.77 o 
   3  -6  12      370.74      323.78     32.72 o 
   4  -6  12      112.60       93.09     20.19 o 
  -4  -5  12       56.69       64.33     24.73 o 
  -3  -5  12      427.30      439.24     55.21 o 
  -2  -5  12      339.30      363.33     48.12 o 
  -1  -5  12       10.16       -4.42     13.71 o 
   0  -5  12       35.36       31.06     17.45 o 
   1  -5  12        2.79       17.99      9.70 o 
   2  -5  12     1035.91      990.23     53.25 o 
   3  -5  12      459.87      466.23     37.67 o 
   4  -5  12      295.14      306.95     39.97 o 
  -4  -4  12       23.88       12.22     16.08 o 
  -3  -4  12      211.45      261.30     40.58 o 
  -2  -4  12      144.41      142.31     32.22 o 
  -1  -4  12       62.56       54.53     21.63 o 
   0  -4  12        0.63       -2.15      8.20 o 
   1  -4  12      343.77      362.31     29.44 o 
   2  -4  12     1464.09     1421.35     62.07 o 
   3  -4  12        3.64        8.68     11.81 o 
   4  -4  12       33.01       45.22     15.88 o 
   5  -4  12      109.23      132.41     23.06 o 
  -4  -3  12       94.57      149.23     32.36 o 
  -3  -3  12      445.29      457.67     51.53 o 
  -2  -3  12      315.54      301.97     41.60 o 
  -1  -3  12       98.60       97.86     25.76 o 
   0  -3  12      526.70      563.80     33.75 o 
   1  -3  12      189.52      196.05     19.92 o 
   2  -3  12      178.86      182.40     20.93 o 
   3  -3  12      582.59      584.60     53.88 o 
   4  -3  12        7.95       18.41     11.95 o 
   5  -3  12        7.58       50.43     15.26 o 
  -4  -2  12        1.02        1.50     11.56 o 
  -3  -2  12       67.99       88.71     24.42 o 
  -2  -2  12       30.56       11.34     15.14 o 
  -1  -2  12       48.34       58.63     19.49 o 
   0  -2  12     1223.55     1171.25     45.89 o 
   1  -2  12     1126.59     1203.41     47.51 o 
   2  -2  12      567.87      409.37     99.45 o 
   3  -2  12        0.81      -15.51     10.52 o 
   4  -2  12      126.53      137.50     24.28 o 
   5  -2  12      107.29      119.01     20.79 o 
  -4  -1  12      356.94      317.18     49.46 o 
  -3  -1  12      126.81      135.78     19.98 o 
  -2  -1  12     1396.71     1543.53     88.26 o 
  -1  -1  12      801.97      811.80     61.83 o 
   0  -1  12      452.64      441.90     37.13 o 
   1  -1  12     1000.48     1035.95     51.44 o 
   2  -1  12       13.55       -1.97      6.62 o 
   3  -1  12       10.91       17.48      9.29 o 
   4  -1  12       18.10       30.43     14.18 o 
   5  -1  12       27.33       41.35     14.28 o 
  -4   0  12       17.27       23.68     21.04 o 
  -3   0  12       14.62       19.22      8.13 o 
  -2   0  12      355.21      325.23     30.33 o 
  -1   0  12      127.51      118.63     23.01 o 
   0   0  12      533.04      551.91     48.49 o 
   1   0  12       91.33       92.05     18.79 o 
   2   0  12      608.02      627.91     30.76 o 
   3   0  12      899.67      823.73     40.85 o 
   4   0  12      256.60      270.96     25.71 o 
   5   0  12       59.04       37.38     13.74 o 
   6   0  12        1.83       25.07     20.28 o 
  -4   1  12       15.36       49.10     22.36 o 
  -3   1  12      358.65      307.47     28.97 o 
  -2   1  12      645.28      621.20     31.16 o 
  -1   1  12      307.46      275.65     26.38 o 
   0   1  12      184.30      177.27     16.35 o 
   1   1  12      523.36      464.23     28.98 o 
   2   1  12      370.03      402.54     43.65 o 
   3   1  12       75.84       72.62     21.64 o 
   4   1  12        0.99       -9.98     12.42 o 
   5   1  12        6.47        8.75     15.82 o 
   6   1  12       10.93        6.01     22.45 o 
  -4   2  12       55.73      102.62     29.21 o 
  -3   2  12        7.55       38.15     12.15 o 
  -2   2  12        2.65        6.69      7.22 o 
  -1   2  12        4.74        6.67      8.67 o 
   0   2  12        0.63       -2.61      6.19 o 
   1   2  12       44.59       50.88     15.53 o 
   2   2  12     1192.11     1147.63     77.39 o 
   3   2  12      702.41      669.27     63.30 o 
   4   2  12        3.73        5.70     13.42 o 
   5   2  12        7.25       12.76     17.20 o 
   6   2  12       13.33       17.68     20.28 o 
  -4   3  12        1.17       20.32     13.80 o 
  -3   3  12      331.62      346.64     32.07 o 
  -2   3  12       37.19       13.92     10.13 o 
  -1   3  12      115.02      103.36     12.45 o 
   0   3  12      630.54      674.01     28.64 o 
   1   3  12      891.60      883.80     63.58 o 
   2   3  12       17.75       36.03     17.65 o 
   3   3  12        1.30        4.19     11.72 o 
   4   3  12       19.67       48.66     22.09 o 
   5   3  12       24.59       17.21     19.25 o 
  -4   4  12        8.47        7.99     14.87 o 
  -3   4  12       49.57       66.21     15.00 o 
  -2   4  12      202.25      190.65     23.48 o 
  -1   4  12        1.85       11.16      5.77 o 
   0   4  12       14.46       14.43      7.85 o 
   1   4  12      233.53      250.31     25.27 o 
   2   4  12      129.63      157.05     22.57 o 
   3   4  12       12.12       24.30     11.00 o 
   4   4  12      367.75      455.43     37.89 o 
   5   4  12      183.45      280.02     43.63 o 
  -3   5  12       53.18       60.33     18.99 o 
  -2   5  12        1.13        2.74     10.20 o 
  -1   5  12      723.20      672.03     63.46 o 
   0   5  12      220.76      239.79     23.21 o 
   1   5  12       35.82       52.58     14.28 o 
   2   5  12        8.55       -1.59      8.39 o 
   3   5  12      295.25      313.40     30.02 o 
   4   5  12       11.11        5.25      9.94 o 
   5   5  12        8.81       42.01     23.53 o 
  -3   6  12       13.88        4.59     18.60 o 
  -2   6  12       13.65       -1.73     16.61 o 
  -1   6  12       70.32       75.90     22.43 o 
   0   6  12       23.74       22.57     10.27 o 
   1   6  12       14.71       12.42      8.93 o 
   2   6  12       16.68       17.03     10.94 o 
   3   6  12       11.61       12.69     11.45 o 
   4   6  12        4.91       -3.72     11.05 o 
   5   6  12       25.88       24.66     18.21 o 
  -2   7  12      308.66      346.73     49.46 o 
  -1   7  12      204.27      274.40     43.46 o 
   0   7  12       27.06       48.03     22.55 o 
   1   7  12       80.58       96.46     16.69 o 
   2   7  12      113.08      146.04     20.19 o 
   3   7  12        5.16      -11.41     18.06 o 
   4   7  12       11.20       18.97     19.57 o 
  -2   8  12        9.27       -0.25     18.41 o 
  -1   8  12       59.93       46.77     22.05 o 
   0   8  12        1.39      -11.85     14.15 o 
   1   8  12       37.70       10.53     13.32 o 
   2   8  12      113.22      117.34     18.82 o 
   3   8  12      311.85      355.26     34.12 o 
   4   8  12      130.79      108.92     29.52 o 
  -1   9  12      123.96      185.08     41.51 o 
   0   9  12       41.98       77.83     26.64 o 
   1   9  12       67.68      108.15     30.26 o 
   2   9  12       11.18       26.77     11.57 o 
   3   9  12       37.52       48.28     17.40 o 
  -1  -8  13       99.87      114.75     34.06 o 
   0  -8  13      215.07      194.75     28.84 o 
   1  -8  13      257.53      255.57     29.57 o 
   2  -8  13       72.66       69.17     28.81 o 
  -2  -7  13      216.43      176.74     40.13 o 
  -1  -7  13      932.67      940.64     78.49 o 
   0  -7  13       95.12      114.13     42.07 o 
   1  -7  13        3.02       -3.57     11.30 o 
   2  -7  13      273.07      276.73     31.90 o 
   3  -7  13       39.21       37.76     15.30 o 
  -3  -6  13        1.70      -18.59     17.55 o 
  -2  -6  13       85.16       51.01     23.16 o 
  -1  -6  13      249.20      275.86     46.36 o 
   0  -6  13       57.05       46.58     15.68 o 
   1  -6  13       30.69       24.36     10.35 o 
   2  -6  13      220.58      208.28     25.94 o 
   3  -6  13      172.96      171.20     24.99 o 
   4  -6  13      377.58      386.07     69.89 o 
  -3  -5  13       41.08       41.44     22.12 o 
  -2  -5  13      348.41      350.68     48.46 o 
  -1  -5  13      544.51      486.37     57.01 o 
   0  -5  13       35.00       40.82     13.56 o 
   1  -5  13      684.47      644.25     56.57 o 
   2  -5  13      475.96      479.08     37.95 o 
   3  -5  13       57.96       50.23     15.95 o 
   4  -5  13       83.65       92.79     20.61 o 
  -4  -4  13      146.14      157.53     36.17 o 
  -3  -4  13       68.97      140.90     33.44 o 
  -2  -4  13       20.92       -5.68     14.82 o 
  -1  -4  13       20.71       80.92     28.66 o 
   0  -4  13      747.49      725.01     41.65 o 
   1  -4  13      110.76      116.89     29.80 o 
   2  -4  13       70.88       77.71     16.11 o 
   3  -4  13      405.03      421.84     35.11 o 
   4  -4  13        1.44       -3.89     10.17 o 
  -4  -3  13        2.38       55.42     25.34 o 
  -3  -3  13      142.38      138.92     33.94 o 
  -2  -3  13       81.52      106.59     27.87 o 
  -1  -3  13      653.73      719.68     63.86 o 
   0  -3  13     1368.40     1296.71     53.46 o 
   1  -3  13     1175.23     1180.74     51.70 o 
   2  -3  13       81.77       80.71     14.77 o 
   3  -3  13       75.95       62.20     14.30 o 
   4  -3  13       84.09      102.90     42.12 o 
   5  -3  13       38.53       57.14     16.21 o 
  -4  -2  13       12.47       17.12     22.82 o 
  -3  -2  13       81.33      104.29     24.95 o 
  -2  -2  13       25.60       36.76     18.94 o 
  -1  -2  13       13.38      -17.25     14.59 o 
   0  -2  13       27.05       40.92     20.61 o 
   1  -2  13      187.86      202.84     36.20 o 
   2  -2  13        1.03       -9.04     15.27 o 
   3  -2  13      184.94      187.35     22.55 o 
   4  -2  13      387.49      388.14     44.27 o 
   5  -2  13       80.46      112.35     20.43 o 
  -4  -1  13       22.99       40.96     27.64 o 
  -3  -1  13        0.37        7.66      8.89 o 
  -2  -1  13      437.76      481.07     49.37 o 
  -1  -1  13      811.52      783.14     61.00 o 
   0  -1  13     2440.84     2433.23    120.67 o 
   1  -1  13       10.72        6.59     14.92 o 
   2  -1  13     1170.81     1127.05     79.13 o 
   3  -1  13      990.25      890.62     73.25 o 
   4  -1  13        3.25       60.92     25.69 o 
   5  -1  13       43.48       23.45     20.09 o 
  -4   0  13        0.51       -0.63     24.48 o 
  -3   0  13      482.05      465.94     37.55 o 
  -2   0  13      265.01      256.47     25.37 o 
  -1   0  13      974.05      915.48     92.89 o 
   0   0  13      319.63      340.22     41.49 o 
   1   0  13       89.89       98.96     21.59 o 
   2   0  13        7.11      -11.74     13.84 o 
   3   0  13       86.48       73.14     18.44 o 
   4   0  13      267.44      285.12     43.08 o 
   5   0  13      212.78      248.80     42.60 o 
  -4   1  13        8.80       28.74     20.60 o 
  -3   1  13       79.87       55.70     14.43 o 
  -2   1  13      395.94      388.68     25.70 o 
  -1   1  13      592.28      515.78     33.14 o 
   0   1  13       15.48        7.21      7.02 o 
   1   1  13      279.71      267.79     39.39 o 
   2   1  13      496.10      476.31     49.12 o 
   3   1  13       85.44       95.06     23.59 o 
   4   1  13       15.87       11.50     17.33 o 
   5   1  13      172.27      145.55     35.82 o 
  -4   2  13       33.22       27.03     20.93 o 
  -3   2  13        8.89       -3.43     12.51 o 
  -2   2  13       48.94       43.77     20.29 o 
  -1   2  13      341.98      351.90     22.50 o 
   0   2  13      211.28      229.89     32.89 o 
   1   2  13      848.21      871.93     64.96 o 
   2   2  13      486.81      512.03     50.98 o 
   3   2  13      114.12      117.92     28.59 o 
   4   2  13       13.19       33.66     19.83 o 
   5   2  13       52.84      113.83     31.80 o 
  -4   3  13        2.21       -3.94     14.02 o 
  -3   3  13       54.71       39.49     14.81 o 
  -2   3  13       37.14       37.29     17.22 o 
  -1   3  13        8.51       16.69      6.56 o 
   0   3  13      491.81      464.88     34.67 o 
   1   3  13      437.76      444.99     47.03 o 
   2   3  13      193.00      258.62     38.31 o 
   3   3  13      202.73      257.58     40.30 o 
   4   3  13      373.21      435.64     53.33 o 
   5   3  13       68.68       99.17     27.98 o 
  -3   4  13        4.51       -6.01     11.02 o 
  -2   4  13        6.76       -1.82     10.15 o 
  -1   4  13      174.66      168.79     15.91 o 
   0   4  13      147.37      146.52     19.10 o 
   1   4  13        0.81        9.08      9.29 o 
   2   4  13       41.25       79.16     42.53 o 
   3   4  13      108.91      111.52     20.50 o 
   4   4  13        3.63       25.70     17.89 o 
   5   4  13        0.80      -14.24     16.11 o 
  -3   5  13        0.33       -3.46     11.89 o 
  -2   5  13        8.17        0.43      9.06 o 
  -1   5  13       51.96       97.80     27.40 o 
   0   5  13      370.27      381.91     32.00 o 
   1   5  13      128.02      126.37     20.61 o 
   2   5  13       84.68       74.09     20.73 o 
   3   5  13      254.95      286.85     30.94 o 
   4   5  13       71.80       74.83     18.03 o 
   5   5  13        8.70        2.32     18.07 o 
  -2   6  13       73.08       72.48     21.23 o 
  -1   6  13        1.04        6.88     16.11 o 
   0   6  13        0.75       -0.11     18.28 o 
   1   6  13      462.69      516.98     37.50 o 
   2   6  13       31.86       42.26     27.11 o 
   3   6  13      105.60      101.13     32.20 o 
   4   6  13       86.17       64.19     17.40 o 
  -2   7  13       93.48       93.54     29.06 o 
  -1   7  13       43.64       75.44     30.99 o 
   0   7  13        0.27      -12.21     14.73 o 
   1   7  13      113.62      123.10     27.92 o 
   2   7  13       77.80      115.30     19.31 o 
   3   7  13      192.81      209.67     27.47 o 
   4   7  13       30.17       21.81     17.44 o 
  -1   8  13        0.33       20.10     23.50 o 
   0   8  13       28.36       41.33     19.93 o 
   1   8  13       33.90       71.66     29.06 o 
   2   8  13       38.40       50.70     15.49 o 
   3   8  13        0.99       17.48     13.55 o 
   0   9  13       40.42       47.27     21.84 o 
   1   9  13       42.83      111.54     32.48 o 
   2   9  13        2.58        0.20     17.68 o 
   0  -8  14        6.67       41.10     16.31 o 
   1  -8  14       14.41       11.90     21.73 o 
  -1  -7  14      130.66      109.60     58.04 o 
   0  -7  14      170.42      212.16     27.79 o 
   1  -7  14        6.86       15.10     14.01 o 
   2  -7  14      169.64      172.87     26.66 o 
  -2  -6  14      257.91      255.06     45.26 o 
  -1  -6  14        4.04       20.24     34.66 o 
   0  -6  14      327.95      299.34     31.64 o 
   1  -6  14      520.57      494.26     55.70 o 
   2  -6  14       23.27       27.57     13.00 o 
   3  -6  14       91.69       92.88     28.15 o 
  -3  -5  14        3.14       17.15     23.95 o 
  -2  -5  14       14.36       36.86     25.40 o 
  -1  -5  14       15.48       28.19     25.23 o 
   0  -5  14       16.61       19.22     10.83 o 
   1  -5  14      828.76      812.53     62.40 o 
   2  -5  14      593.40      555.94     77.91 o 
   3  -5  14        0.40       34.26     34.47 o 
   4  -5  14      112.43      105.40     22.19 o 
  -3  -4  14      217.36      262.71     41.75 o 
  -2  -4  14       59.83      125.08     29.45 o 
  -1  -4  14     1470.47     1520.28    102.01 o 
   0  -4  14      333.72      374.38     50.17 o 
   1  -4  14      285.03      423.06     53.42 o 
   2  -4  14       47.89       25.33     18.72 o 
   3  -4  14      146.83      118.11     30.10 o 
   4  -4  14        9.60      -14.34     14.32 o 
  -3  -3  14       55.28       58.87     22.60 o 
  -2  -3  14      218.42      236.62     38.77 o 
  -1  -3  14       96.90      105.51     29.34 o 
   0  -3  14        9.32        7.54     17.21 o 
   1  -3  14      198.51      269.98     43.24 o 
   2  -3  14       87.63       90.96     26.35 o 
   3  -3  14       26.82       28.92     19.44 o 
   4  -3  14      324.92      378.61     52.30 o 
  -3  -2  14        0.88       11.97     16.40 o 
  -2  -2  14      169.28      195.46     33.88 o 
  -1  -2  14      453.15      455.96     50.80 o 
   0  -2  14      134.94      147.77     32.17 o 
   1  -2  14      262.13      364.45     47.70 o 
   2  -2  14      493.12      409.59     51.84 o 
   3  -2  14       69.27       97.32     28.62 o 
   4  -2  14       63.12       64.88     21.64 o 
   5  -2  14       13.02        5.74     14.62 o 
  -3  -1  14       35.96       33.80     11.42 o 
  -2  -1  14      264.92      278.67     40.26 o 
  -1  -1  14      434.76      309.35     41.44 o 
   0  -1  14      352.47      367.77     46.57 o 
   1  -1  14       13.87       21.12     17.62 o 
   2  -1  14      220.82      251.08     41.40 o 
   3  -1  14      191.05      212.74     39.75 o 
   4  -1  14      155.09      167.68     36.35 o 
   5  -1  14       39.35       25.12     20.53 o 
  -3   0  14       28.87       13.89     16.98 o 
  -2   0  14      397.71      350.31     29.86 o 
  -1   0  14      424.35      387.41     30.99 o 
   0   0  14      110.79      117.98     26.20 o 
   1   0  14      897.36      983.93     74.33 o 
   2   0  14      548.32      513.00     54.25 o 
   3   0  14        6.78       11.18     11.81 o 
   4   0  14        0.29      -24.19     20.21 o 
   5   0  14        4.50       40.05     25.71 o 
  -3   1  14       20.25        5.77     11.43 o 
  -2   1  14        1.61       11.08      8.36 o 
  -1   1  14      318.99      357.99     33.35 o 
   0   1  14      140.53      119.06     23.84 o 
   1   1  14      284.93      298.18     40.10 o 
   2   1  14       21.04       37.91     17.74 o 
   3   1  14      186.69      244.14     38.90 o 
   4   1  14        0.49       26.51     22.26 o 
   5   1  14       24.49       31.05     20.81 o 
  -3   2  14        7.01       10.55     10.89 o 
  -2   2  14       38.96       23.57     13.65 o 
  -1   2  14        3.96        6.57      6.79 o 
   0   2  14      776.54      755.35     61.23 o 
   1   2  14      420.21      458.48     47.93 o 
   2   2  14        0.39      -10.68     14.38 o 
   3   2  14       17.31      -15.70     16.87 o 
   4   2  14       90.84       94.94     30.94 o 
   5   2  14       46.64       48.12     24.74 o 
  -3   3  14        0.51        8.86     20.03 o 
  -2   3  14       34.46        7.19     18.34 o 
  -1   3  14      108.41      114.03     18.42 o 
   0   3  14       16.00       25.18     15.79 o 
   1   3  14        0.80       18.50     16.55 o 
   2   3  14       37.62       11.26     14.31 o 
   3   3  14       26.91       46.75     21.07 o 
   4   3  14       28.36       10.31     14.20 o 
   5   3  14      186.72      197.18     40.35 o 
  -3   4  14        1.63       -1.33     13.33 o 
  -2   4  14      183.21      178.08     35.15 o 
  -1   4  14      183.18      171.78     35.35 o 
   0   4  14       74.61       75.65     19.71 o 
   1   4  14       12.41        4.67     10.92 o 
   2   4  14      228.11      221.92     39.63 o 
   3   4  14      124.86      143.66     23.84 o 
   4   4  14       35.78       43.63     22.17 o 
   5   4  14       11.09       10.47     17.58 o 
  -2   5  14       16.72       58.29     23.86 o 
  -1   5  14        0.98        5.96     17.49 o 
   0   5  14        0.00       -2.32     12.44 o 
   1   5  14       14.57       33.56     17.19 o 
   2   5  14       28.62       24.33     13.11 o 
   3   5  14       39.07       40.93     14.34 o 
   4   5  14        1.43      -17.73     12.52 o 
  -2   6  14        4.70       -0.24     21.10 o 
  -1   6  14       55.32       47.06     22.33 o 
   0   6  14       17.17       17.27     16.68 o 
   1   6  14        4.18       13.55     19.75 o 
   2   6  14       95.40      109.11     19.46 o 
   3   6  14        9.09       20.81     11.40 o 
   4   6  14        6.39       14.53     10.19 o 
  -1   7  14        1.51        5.85     18.29 o 
   0   7  14       30.82       45.75     24.18 o 
   1   7  14       78.99       41.32     24.77 o 
   2   7  14       72.68       71.07     16.25 o 
   3   7  14       19.26       21.95     12.80 o 
   0   8  14      115.60      133.65     34.74 o 
   1   8  14      207.44      241.21     44.93 o 
   2   8  14        6.88       -4.30     10.73 o 
   0  -7  15       19.68      -16.24     24.06 o 
   1  -7  15      129.26      176.63     40.28 o 
  -1  -6  15        1.91       29.19     20.79 o 
   0  -6  15      295.99      340.97     53.40 o 
   1  -6  15      666.43      742.63     76.83 o 
   2  -6  15      647.50      631.04     73.08 o 
  -2  -5  15       32.15       51.20     23.40 o 
  -1  -5  15      305.50      347.81     52.19 o 
   0  -5  15      676.66      726.49     71.86 o 
   1  -5  15      269.64      245.26     45.82 o 
   2  -5  15        5.33       14.60     16.39 o 
   3  -5  15       17.46       -3.41     12.47 o 
  -2  -4  15       32.84       28.10     17.23 o 
  -1  -4  15       19.57       12.55     14.63 o 
   0  -4  15      866.80      814.48     73.78 o 
   1  -4  15      231.40      256.09     44.76 o 
   2  -4  15       29.83       18.71     17.85 o 
   3  -4  15      562.23      513.38     61.43 o 
   4  -4  15      224.28      185.44     39.46 o 
  -3  -3  15       70.37       62.57     27.65 o 
  -2  -3  15      454.09      500.13     57.91 o 
  -1  -3  15      203.07      175.68     35.40 o 
   0  -3  15       13.24       14.87     17.25 o 
   1  -3  15      215.32      246.79     43.55 o 
   2  -3  15       22.68        3.69     21.04 o 
   3  -3  15      735.91      671.51     67.85 o 
   4  -3  15      134.47      195.07     39.45 o 
  -3  -2  15        1.52       15.34     12.60 o 
  -2  -2  15      169.62      144.38     29.32 o 
  -1  -2  15       39.53       40.09     22.53 o 
   0  -2  15        3.01       48.36     21.81 o 
   1  -2  15       17.29       30.37     16.47 o 
   2  -2  15      243.71      247.99     44.52 o 
   3  -2  15      679.94      716.75     71.52 o 
   4  -2  15       33.47       -0.16     16.90 o 
  -3  -1  15       63.84       83.69     29.02 o 
  -2  -1  15      319.80      296.54     33.80 o 
  -1  -1  15      136.47      131.84     29.34 o 
   0  -1  15       14.79       31.40     20.17 o 
   1  -1  15      505.67      477.38     53.01 o 
   2  -1  15       85.97       56.24     22.43 o 
   3  -1  15        1.47       -0.64     17.96 o 
   4  -1  15      228.08      250.62     44.79 o 
  -3   0  15        1.82      -17.19     15.95 o 
  -2   0  15       70.62       81.62     18.21 o 
  -1   0  15       15.87       19.96     11.21 o 
   0   0  15       95.52       76.89     23.62 o 
   1   0  15      458.27      471.56     38.00 o 
   2   0  15      267.13      270.81     41.35 o 
   3   0  15      150.66      138.53     31.55 o 
   4   0  15       23.62       18.98     23.65 o 
  -3   1  15      198.56      162.71     22.52 o 
  -2   1  15        1.86        2.52     10.64 o 
  -1   1  15      499.90      508.20     50.32 o 
   0   1  15      637.80      631.54     58.24 o 
   1   1  15      170.23      172.85     31.63 o 
   2   1  15      221.01      230.98     37.02 o 
   3   1  15      105.56      140.10     33.24 o 
   4   1  15       19.21       36.74     20.59 o 
  -3   2  15        8.71       18.16     11.52 o 
  -2   2  15        1.75      -10.49      9.89 o 
  -1   2  15      376.66      396.43     39.86 o 
   0   2  15       92.91       71.98     22.90 o 
   1   2  15       43.95       30.64     16.58 o 
   2   2  15        0.26        7.31     17.31 o 
   3   2  15      303.29      296.98     45.50 o 
   4   2  15      208.29      201.37     39.59 o 
  -3   3  15        1.21      -21.68     11.90 o 
  -2   3  15      301.47      300.16     45.09 o 
  -1   3  15      298.78      300.85     29.21 o 
   0   3  15       20.30       28.53     11.25 o 
   1   3  15       91.15      142.76     36.05 o 
   2   3  15      211.89      194.02     36.24 o 
   3   3  15       75.48       67.59     24.90 o 
   4   3  15       19.01       36.27     14.40 o 
  -2   4  15        1.17       44.02     24.41 o 
  -1   4  15        4.28      -19.03     19.39 o 
   0   4  15        1.28        5.08     12.36 o 
   1   4  15       35.84       50.34     16.28 o 
   2   4  15       82.99       98.01     23.10 o 
   3   4  15      278.00      313.45     33.52 o 
   4   4  15      103.25      103.15     19.16 o 
  -2   5  15      106.81      114.66     33.45 o 
  -1   5  15        3.25       15.74     17.66 o 
   0   5  15      143.27      137.90     30.53 o 
   1   5  15      269.63      248.61     28.09 o 
   2   5  15      156.78      165.17     22.81 o 
   3   5  15       13.41       -0.72     12.46 o 
   4   5  15       10.14        1.06     22.87 o 
  -1   6  15       44.09       46.82     21.25 o 
   0   6  15        1.12       -9.57     15.83 o 
   1   6  15        1.74        1.08     10.75 o 
   2   6  15       36.54       44.69     15.68 o 
   3   6  15        0.50       -4.39     11.52 o 
   0   7  15      207.34      250.04     47.19 o 
   1   7  15       35.99       41.29     21.35 o 
   2   7  15        5.69       -3.51     12.27 o 
   0  -6  16       73.51       80.04     34.65 o 
   1  -6  16       91.40      136.28     35.32 o 
  -1  -5  16      245.29      262.73     47.77 o 
   0  -5  16      622.32      669.67     72.48 o 
   1  -5  16        9.79       -0.41     26.84 o 
   2  -5  16       20.54       61.56     26.41 o 
  -2  -4  16       15.43        5.06     17.80 o 
  -1  -4  16      135.68      152.56     37.63 o 
   0  -4  16       66.82       75.20     30.08 o 
   1  -4  16       14.48       19.76     18.17 o 
   2  -4  16       58.11       32.91     19.72 o 
   3  -4  16       70.12       86.34     32.31 o 
  -2  -3  16       23.96       51.28     21.18 o 
  -1  -3  16      197.88      245.03     41.51 o 
   0  -3  16       96.97       45.99     22.72 o 
   1  -3  16       35.41       63.13     27.07 o 
   2  -3  16      686.90      719.31     74.98 o 
   3  -3  16       69.90       84.57     34.92 o 
  -2  -2  16       26.16       67.39     26.21 o 
  -1  -2  16       65.00       54.29     21.88 o 
   0  -2  16      110.16       98.02     28.25 o 
   1  -2  16      462.38      439.06     55.45 o 
   2  -2  16       66.19       81.38     19.28 o 
   3  -2  16       10.68       54.58     23.95 o 
   4  -2  16      162.69      207.49     42.96 o 
  -2  -1  16       36.71       55.62     24.45 o 
  -1  -1  16       13.45        8.12     13.67 o 
   0  -1  16      608.54      661.16     66.29 o 
   1  -1  16      481.21      473.92     55.44 o 
   2  -1  16      287.74      272.06     42.54 o 
   3  -1  16       40.69       29.78     22.19 o 
   4  -1  16       25.75        6.58     20.15 o 
  -1   0  16        7.39       53.78     23.40 o 
   0   0  16        6.66        1.75     13.43 o 
   1   0  16       35.37       15.98     15.88 o 
   2   0  16       17.80       49.53     24.43 o 
   3   0  16       47.88       14.19     18.58 o 
   4   0  16      112.82      147.44     37.80 o 
  -2   1  16        1.05       12.72     16.63 o 
  -1   1  16       64.09       22.38     12.19 o 
   0   1  16      472.50      494.33     53.92 o 
   1   1  16      670.52      603.60     61.90 o 
   2   1  16       81.95       66.19     23.84 o 
   3   1  16      387.72      426.16     56.27 o 
   4   1  16      150.14      178.24     38.17 o 
  -2   2  16      359.61      330.93     48.13 o 
  -1   2  16       62.27       78.34     20.16 o 
   0   2  16      108.32      108.98     27.79 o 
   1   2  16      149.30      165.95     34.23 o 
   2   2  16       70.79       78.55     25.05 o 
   3   2  16        7.47       -2.77     18.25 o 
   4   2  16       24.58       98.57     30.79 o 
  -2   3  16       48.01       38.38     20.74 o 
  -1   3  16      111.92      101.70     29.30 o 
   0   3  16      120.09       93.97     19.42 o 
   1   3  16       56.58       63.88     16.53 o 
   2   3  16       79.01      111.60     30.10 o 
   3   3  16       94.04       89.98     29.62 o 
   4   3  16        0.45       13.74     16.29 o 
  -2   4  16        2.09      -11.54     22.50 o 
  -1   4  16       43.65       93.28     28.60 o 
   0   4  16      193.42      226.01     28.16 o 
   1   4  16       85.86       93.64     19.10 o 
   2   4  16      168.56      216.36     29.70 o 
   3   4  16      105.60      119.60     22.93 o 
  -1   5  16        8.63       13.67     23.13 o 
   0   5  16        9.56       17.29     22.64 o 
   1   5  16      127.80      178.67     25.29 o 
   2   5  16       45.21       49.59     17.08 o 
   3   5  16        2.06       12.59     16.99 o 
   0   6  16       36.19       71.09     29.55 o 
   1   6  16       23.79       17.14     23.35 o 
   2   6  16       19.44       50.18     15.66 o 
  -1  -4  17      142.85      168.83     36.52 o 
   0  -4  17       70.33       88.27     29.30 o 
   1  -4  17      289.85      345.52     52.90 o 
   2  -4  17      388.49      416.60     59.06 o 
  -1  -3  17       17.21       34.26     25.68 o 
   0  -3  17       60.38       91.80     30.23 o 
   1  -3  17      152.66      189.31     42.28 o 
   2  -3  17      354.99      398.91     55.88 o 
   3  -3  17      120.07      141.27     36.81 o 
  -1  -2  17        2.86       -4.02     15.89 o 
   0  -2  17      970.45      932.27     85.36 o 
   1  -2  17      118.13      126.90     32.90 o 
   2  -2  17       16.21       14.03     21.06 o 
   3  -2  17       43.40        8.70     17.95 o 
  -2  -1  17      103.00      136.96     34.61 o 
  -1  -1  17      156.41      205.74     38.51 o 
   0  -1  17       26.59       43.52     21.88 o 
   1  -1  17        2.62      -22.89     17.59 o 
   2  -1  17       53.85       92.12     29.65 o 
   3  -1  17        1.05       38.71     16.56 o 
  -2   0  17        0.85        3.32     21.74 o 
  -1   0  17      287.28      333.20     45.35 o 
   0   0  17      142.32      155.29     35.64 o 
   1   0  17        9.95       11.40     19.86 o 
   2   0  17      256.22      286.45     47.80 o 
   3   0  17      158.45      126.35     33.13 o 
  -2   1  17       29.77       63.04     26.23 o 
   0   1  17      131.49      135.35     30.76 o 
   1   1  17       51.74       34.83     17.09 o 
   2   1  17        4.96       23.57     17.64 o 
   3   1  17       52.82       89.57     28.53 o 
  -1   2  17       87.35       90.07     20.96 o 
   0   2  17      335.68      327.85     45.16 o 
   1   2  17      159.97      173.96     34.50 o 
   2   2  17      293.32      369.65     52.70 o 
   3   2  17      129.74      174.02     40.33 o 
  -1   3  17       20.55       16.26     19.23 o 
   0   3  17      246.20      269.92     32.43 o 
   1   3  17       30.73       49.50     19.80 o 
   2   3  17       90.67      113.19     29.26 o 
   3   3  17        2.33       12.59     18.79 o 
  -1   4  17        4.07       50.26     23.98 o 
   0   4  17        4.84       26.03     22.98 o 
   1   4  17      218.31      210.76     28.81 o 
   2   4  17       58.38       57.87     20.12 o 
   3   4  17       35.87       29.08     16.72 o 
   0   5  17       33.55       69.71     27.02 o 
   1   5  17        2.48        7.48     13.19 o 
   2   5  17       19.85       11.52     13.62 o 
   1  -3  18      315.84      318.96     51.56 o 
   0  -2  18       21.28       58.57     27.49 o 
   1  -2  18      423.03      389.70     55.28 o 
   2  -2  18       18.35       32.43     22.33 o 
   0  -1  18       35.34       43.08     19.30 o 
   1  -1  18        0.21       20.14     12.52 o 
   2  -1  18      197.23      195.06     40.09 o 
  -1   0  18       22.08       24.40     17.15 o 
   0   0  18        0.79      -28.31     20.15 o 
   1   0  18       22.46       34.19     23.28 o 
   2   0  18       24.85       64.74     30.07 o 
   0   1  18       24.43       53.84     26.17 o 
   1   1  18       92.72       89.74     28.73 o 
   2   1  18      140.81      122.30     33.79 o 
   0   2  18       13.71       19.06     13.00 o 
   1   2  18       26.84       39.31     24.40 o 
   2   2  18       80.14      110.89     32.44 o 
   0   3  18      130.97      140.26     26.90 o 
   1   3  18      297.36      328.30     37.13 o 
   2   3  18       25.34       59.22     20.30 o 
                                                 
